# Supplementary material for: ModuleDigger: an itemset mining framework for the detection of cis-regulatory modules
Source: BMC Bioinformatics. 2009 Jan 30;10(Suppl 1):S30. doi: 10.1186/1471-2105-10-S1-S30 (PMC2648767; doi:10.1186/1471-2105-10-S1-S30)
Supplement: Additional file 1 — Motif models from TRANSFAC. Additional file 1 is a text file that contains the motif matrices for OCT4, SOX2 and NANOG and 584 other regulators as obtained from TRANSFAC. [file 1471-2105-10-S1-S30-S1.txt]

#INCLUSive Motif Model v1.0 
#
#ID = M01125-V$OCT4_01
#W = 15
#Consensus = YWTTSTNATGCAAAT
18	44	2	44	
58	1	3	46	
0	2	4	102	
12	0	3	93	
12	30	58	8	
33	2	3	70	
32	30	10	36	
96	0	4	8	
3	1	0	104	
1	0	96	11	
4	69	9	26	
86	2	0	20	
77	3	21	7	
98	4	6	0	
17	16	10	65

#INCLUSive Motif Model v1.0 
#
#ID = M01123-V$NANOG_01
#W = 12
#Consensus = GGGNCCATTKCC
20	15	55	10	
21	12	61	6	
24	1	74	1	
34	36	29	1	
8	62	0	29	
1	98	1	0	
98	1	0	1	
3	0	3	94	
0	1	0	99	
16	2	33	49	
20	62	10	8	
0	100	0	0

#INCLUSive Motif Model v1.0 
#
#ID = M01014-V$SOX_Q6
#W = 13
#Consensus = CTCTTTGTTANGA
1	4	0	1	
0	0	1	5	
0	6	0	0	
1	0	0	5	
0	0	0	6	
0	0	0	6	
0	0	6	0	
1	0	0	5	
0	0	1	5	
4	1	0	1	
1	2	1	2	
1	1	4	0	
3	1	1	1

#INCLUSive Motif Model v1.0 
#
#ID = M00001-V$MYOD_01
#W = 12
#Consensus = SRACAGGTGKYG
1	2	2	0	
2	1	2	0	
3	0	1	1	
0	5	0	0	
5	0	0	0	
0	0	4	1	
0	1	4	0	
0	0	0	5	
0	0	5	0	
0	1	2	2	
0	2	0	3	
1	0	3	1	

#INCLUSive Motif Model v1.0 
#
#ID = M00002-V$E47_01
#W = 15
#Consensus = VSNGCAGGTGKNCNN
4	4	3	0	
2	5	4	0	
3	2	4	2	
2	0	9	0	
0	11	0	0	
11	0	0	0	
0	0	11	0	
1	2	8	0	
0	0	0	11	
0	0	11	0	
0	0	4	7	
1	4	3	3	
1	6	2	2	
1	4	4	2	
1	4	2	3	

#INCLUSive Motif Model v1.0 
#
#ID = M00003-V$VMYB_01
#W = 10
#Consensus = AATAACGGNA
13	4	4	3	
14	3	5	2	
2	7	1	14	
23	0	0	1	
24	0	0	0	
1	23	0	0	
0	1	17	6	
1	1	21	1	
11	5	4	4	
12	5	2	5	

#INCLUSive Motif Model v1.0 
#
#ID = M00004-V$CMYB_01
#W = 18
#Consensus = NCNRNNGRCNGTTGGKGG
1	12	6	8	
6	15	5	1	
6	10	9	5	
16	5	14	3	
16	11	8	2	
9	16	8	16	
8	4	34	5	
20	1	25	5	
4	49	2	5	
18	18	20	4	
0	0	60	0	
0	0	0	60	
0	0	0	60	
11	1	47	1	
6	6	21	5	
1	7	15	11	
2	2	12	4	
1	0	11	1	

#INCLUSive Motif Model v1.0 
#
#ID = M00005-V$AP4_01
#W = 18
#Consensus = WGARYCAGCTGYGGNCNK
3	0	0	2	
1	1	3	0	
3	1	1	0	
2	1	2	0	
1	2	0	2	
0	5	0	0	
5	0	0	0	
0	0	5	0	
0	5	0	0	
0	0	1	4	
0	1	4	0	
0	2	1	2	
1	0	3	1	
0	0	5	0	
1	1	1	2	
1	4	0	0	
2	1	1	1	
0	0	3	2	

#INCLUSive Motif Model v1.0 
#
#ID = M00006-V$MEF2_01
#W = 16
#Consensus = CTCTAAAAATAACYCY
0	3	1	1	
0	0	1	4	
0	4	0	1	
0	0	0	5	
5	0	0	0	
5	0	0	0	
5	0	0	0	
5	0	0	0	
5	0	0	0	
0	0	0	5	
5	0	0	0	
5	0	0	0	
0	5	0	0	
0	2	0	3	
0	4	0	1	
0	2	0	3	

#INCLUSive Motif Model v1.0 
#
#ID = M00007-V$ELK1_01
#W = 16
#Consensus = NAAACMGGAAGTNCVH
1	1	1	1	
2	0	1	1	
2	1	1	0	
3	0	1	0	
0	3	1	0	
2	2	0	0	
0	0	4	0	
0	0	4	0	
4	0	0	0	
3	0	0	1	
0	0	4	0	
0	1	0	3	
1	1	1	1	
1	3	0	0	
1	1	2	0	
1	1	0	2	

#INCLUSive Motif Model v1.0 
#
#ID = M00008-V$SP1_01
#W = 10
#Consensus = GGGGCGGGGT
2	1	6	2	
3	1	6	1	
0	0	11	0	
0	0	11	0	
0	8	2	1	
3	0	6	2	
0	1	7	3	
1	0	8	2	
1	2	7	1	
3	2	0	6	

#INCLUSive Motif Model v1.0 
#
#ID = M00011-V$EVI1_06
#W = 9
#Consensus = ACAAGATAA
16	0	0	0	
0	16	0	0	
15	0	0	1	
16	0	0	0	
0	0	16	0	
16	0	0	0	
0	0	0	16	
15	0	0	1	
12	1	3	0	

#INCLUSive Motif Model v1.0 
#
#ID = M00017-V$ATF_01
#W = 14
#Consensus = CNSTGACGTNNNYC
5	14	2	4	
2	6	8	9	
3	10	10	2	
0	0	0	25	
0	0	25	0	
25	0	0	0	
0	25	0	0	
0	0	25	0	
4	2	1	18	
7	11	3	4	
9	1	7	8	
6	7	7	5	
1	11	4	9	
2	13	5	5	

#INCLUSive Motif Model v1.0 
#
#ID = M00023-V$HOX13_01
#W = 30
#Consensus = TGCNHNCWYCCYCATTAKTNNDCNMNHYCN
1	2	1	6	
0	2	7	1	
1	7	1	1	
3	4	1	2	
4	3	0	3	
4	2	1	3	
1	5	2	2	
3	2	0	5	
1	4	1	4	
1	9	0	0	
1	6	1	2	
1	5	0	4	
2	7	0	1	
10	0	0	0	
0	0	0	10	
0	0	0	10	
10	0	0	0	
0	2	5	3	
0	2	0	8	
2	2	5	1	
2	3	3	2	
3	0	3	4	
2	5	1	2	
3	2	4	1	
4	4	1	1	
2	4	3	1	
3	3	0	4	
1	5	0	4	
1	7	1	1	
4	2	2	2	

#INCLUSive Motif Model v1.0 
#
#ID = M00024-V$E2F_01
#W = 15
#Consensus = TWSGCGCGAAAAYKR
1	0	0	4	
2	1	0	2	
1	2	2	0	
0	1	4	0	
0	5	0	0	
0	0	5	0	
0	4	1	0	
0	0	5	0	
5	0	0	0	
5	0	0	0	
5	0	0	0	
5	0	0	0	
1	2	0	2	
0	0	2	3	
2	0	3	0	

#INCLUSive Motif Model v1.0 
#
#ID = M00025-V$ELK1_02
#W = 14
#Consensus = NNNNCCGGAARTNN
4	12	5	10	
5	12	8	6	
11	9	6	5	
12	3	11	5	
6	20	3	2	
5	23	2	1	
0	0	31	0	
0	0	31	0	
31	0	0	0	
27	0	0	4	
9	4	17	1	
2	8	5	16	
8	9	7	7	
8	11	6	6	

#INCLUSive Motif Model v1.0 
#
#ID = M00026-V$RSRFC4_01
#W = 16
#Consensus = RNKCTATTTWTAGMWN
17	4	12	5	
10	2	13	13	
3	3	12	20	
0	35	0	3	
0	0	0	38	
38	0	0	0	
1	0	0	37	
5	0	0	33	
8	0	0	30	
23	0	0	15	
0	0	0	38	
38	0	0	0	
4	1	33	0	
14	20	0	4	
12	6	2	18	
5	9	5	19	

#INCLUSive Motif Model v1.0 
#
#ID = M00032-V$CETS1P54_01
#W = 10
#Consensus = NCMGGAWGYN
7	2	3	3	
1	14	0	0	
5	9	0	1	
0	0	15	0	
0	0	15	0	
15	0	0	0	
8	2	0	5	
4	1	10	0	
1	6	0	8	
5	4	4	2	

#INCLUSive Motif Model v1.0 
#
#ID = M00033-V$P300_01
#W = 14
#Consensus = NNNGGGAGTNNNNS
3	1	3	3	
3	5	2	2	
5	3	4	1	
4	1	8	2	
2	0	14	0	
2	1	10	3	
13	1	1	1	
0	1	14	1	
1	0	0	15	
3	1	8	4	
5	4	3	4	
3	3	7	3	
4	4	2	5	
1	5	6	2	

#INCLUSive Motif Model v1.0 
#
#ID = M00034-V$P53_01
#W = 20
#Consensus = GGACATGCCCGGGCATGTCY
4	0	13	0	
5	0	12	0	
15	0	2	0	
0	17	0	0	
17	0	0	0	
0	0	0	17	
0	0	17	0	
0	13	0	4	
0	17	0	0	
0	17	0	0	
0	0	17	0	
0	0	17	0	
2	0	15	0	
0	17	0	0	
17	0	0	0	
0	0	0	17	
0	0	17	0	
0	2	0	15	
0	13	0	4	
0	7	2	7	

#INCLUSive Motif Model v1.0 
#
#ID = M00035-V$VMAF_01
#W = 19
#Consensus = NNNTGCTGACTCAGCANNN
17	3	8	11	
12	7	8	12	
19	7	6	7	
5	6	1	27	
2	0	36	1	
9	29	0	1	
2	2	0	35	
1	2	33	3	
37	0	2	0	
0	34	0	5	
5	5	6	23	
8	21	7	3	
23	1	7	8	
1	0	36	2	
4	29	4	2	
24	5	7	3	
7	18	6	8	
12	11	9	7	
12	10	9	8	

#INCLUSive Motif Model v1.0 
#
#ID = M00036-V$VJUN_01
#W = 16
#Consensus = NYGATGACGTCATNCY
6	8	5	5	
2	11	3	8	
6	0	15	3	
20	0	4	0	
0	0	0	24	
0	0	24	0	
24	0	0	0	
0	24	0	0	
0	0	24	0	
0	0	0	24	
0	24	0	0	
24	0	0	0	
0	2	1	21	
5	8	4	7	
3	13	4	4	
5	10	0	9	

#INCLUSive Motif Model v1.0 
#
#ID = M00037-V$NFE2_01
#W = 11
#Consensus = TGCTGAGTCAY
2	2	0	5	
2	0	7	0	
1	8	0	0	
0	0	0	9	
0	0	9	0	
9	0	0	0	
0	3	6	0	
0	0	1	8	
0	8	0	1	
8	1	0	0	
1	4	0	4		

#INCLUSive Motif Model v1.0 
#
#ID = M00040-V$CREBP1_01
#W = 8
#Consensus = TTACGTAA
0	0	0	47	
0	0	8	39	
47	0	0	0	
0	47	0	0	
4	0	43	0	
0	0	0	47	
39	7	0	1	
45	2	0	0	

#INCLUSive Motif Model v1.0 
#
#ID = M00041-V$CREBP1CJUN_01
#W = 8
#Consensus = TGACGTYA
0	1	0	42	
2	0	41	0	
43	0	0	0	
0	43	0	0	
2	1	40	0	
0	0	0	43	
0	20	3	20	
40	1	0	2	

#INCLUSive Motif Model v1.0 
#
#ID = M00042-V$SOX5_01
#W = 10
#Consensus = NNAACAATNN
4	6	3	9	
7	4	3	8	
21	0	1	1	
22	0	1	0	
0	22	0	1	
23	0	0	0	
22	1	0	0	
0	0	0	23	
10	3	6	4	
5	7	6	5	

#INCLUSive Motif Model v1.0 
#
#ID = M00045-V$E4BP4_01
#W = 12
#Consensus = NRTTAYGTAAYN
6	9	3	5	
9	3	11	0	
1	0	0	22	
0	0	2	21	
23	0	0	0	
0	8	0	15	
1	0	22	0	
0	0	0	23	
23	0	0	0	
23	0	0	0	
0	11	4	8	
7	4	8	4	

#INCLUSive Motif Model v1.0 
#
#ID = M00050-V$E2F_02
#W = 8
#Consensus = TTTSGCGC
0	0	0	12	
0	0	0	12	
0	0	0	12	
0	6	6	0	
0	2	10	0	
0	12	0	0	
0	0	12	0	
0	11	1	0	

#INCLUSive Motif Model v1.0 
#
#ID = M00051-V$NFKAPPAB50_01
#W = 10
#Consensus = GGGGATYCCC
0	0	18	0	
0	0	18	0	
0	0	18	0	
2	0	16	0	
16	1	0	1	
0	0	3	15	
0	7	1	10	
0	16	0	2	
0	18	0	0	
0	17	1	0	

#INCLUSive Motif Model v1.0 
#
#ID = M00052-V$NFKAPPAB65_01
#W = 10
#Consensus = GGGRATTTCC
0	4	10	4	
0	0	18	0	
0	0	18	0	
11	0	7	0	
10	3	3	2	
2	0	0	16	
0	0	0	18	
0	3	0	15	
0	18	0	0	
0	18	0	0	

#INCLUSive Motif Model v1.0 
#
#ID = M00053-V$CREL_01
#W = 10
#Consensus = SGGRNTTTCC
0	5	8	4	
0	0	16	1	
1	0	15	1	
5	1	9	2	
6	5	3	3	
5	1	1	10	
1	0	0	16	
2	0	0	15	
0	15	0	2	
1	16	0	0	

#INCLUSive Motif Model v1.0 
#
#ID = M00054-V$NFKAPPAB_01
#W = 10
#Consensus = GGGAMTTYCC
0	0	40	0	
0	0	40	0	
1	0	39	0	
27	0	13	0	
21	13	1	5	
8	1	3	28	
1	2	2	35	
2	18	0	20	
3	36	0	1	
0	38	0	2	

#INCLUSive Motif Model v1.0 
#
#ID = M00055-V$NMYC_01
#W = 12
#Consensus = NNCCACGTGNNN
7	11	6	16	
10	15	6	9	
9	20	6	5	
0	39	1	0	
32	0	4	4	
0	39	0	1	
2	0	38	0	
0	3	0	37	
0	0	40	0	
6	11	8	15	
11	16	5	8	
11	11	11	7	

#INCLUSive Motif Model v1.0 
#
#ID = M00056-V$MYOGNF1_01
#W = 29
#Consensus = CRSCTGTBBNNTTTGGCACBSNGCCARCH
1	5	0	2	
5	0	3	0	
0	4	3	1	
1	6	0	1	
1	1	1	5	
0	2	5	1	
0	1	0	7	
0	2	2	4	
0	3	2	3	
3	1	1	3	
3	1	2	2	
2	0	1	5	
0	2	0	6	
0	0	1	7	
0	0	7	1	
0	0	8	0	
1	5	0	1	
5	0	2	1	
1	5	1	1	
0	2	4	2	
0	3	4	1	
3	1	1	3	
0	1	7	0	
0	7	0	1	
1	7	0	0	
6	0	1	1	
4	0	3	1	
1	4	1	2	
3	2	0	3	

#INCLUSive Motif Model v1.0 
#
#ID = M00057-V$COMP1_01
#W = 24
#Consensus = NVTNWTGATTGACNACAAVARRBN
1	1	1	3	
2	2	3	0	
1	1	1	4	
1	1	2	3	
3	0	0	4	
1	0	2	4	
0	2	5	0	
6	0	0	1	
1	0	0	6	
1	0	0	6	
1	0	6	0	
4	1	2	0	
0	6	1	0	
3	1	2	1	
4	0	2	1	
0	4	2	1	
4	0	2	1	
5	1	1	0	
2	2	2	0	
4	2	0	0	
2	1	3	0	
2	1	3	0	
0	2	2	2	
1	2	2	1	

#INCLUSive Motif Model v1.0 
#
#ID = M00058-V$HEN1_02
#W = 22
#Consensus = NNGGGNCGCAGCTGCGNCCCNN
33	16	27	24	
29	12	31	27	
19	7	52	22	
5	0	78	16	
5	2	91	2	
21	29	30	20	
25	72	4	0	
5	14	64	17	
0	100	0	0	
100	0	0	0	
3	5	91	0	
2	88	9	2	
0	0	0	100	
0	0	100	0	
7	67	12	14	
5	3	67	25	
11	30	23	36	
5	80	5	9	
16	68	5	11	
13	57	9	20	
22	41	10	26	
27	16	24	33	

#INCLUSive Motif Model v1.0 
#
#ID = M00059-V$YY1_01
#W = 17
#Consensus = NNNNNCCATNTWNNNWN
3	4	6	5	
7	5	5	1	
6	3	3	6	
3	7	5	3	
6	2	4	6	
1	13	1	3	
0	18	0	0	
17	1	0	0	
0	0	2	16	
5	3	3	7	
1	2	2	13	
6	2	1	9	
3	4	5	6	
4	4	6	4	
6	4	6	2	
9	2	2	5	
3	6	5	4	

#INCLUSive Motif Model v1.0 
#
#ID = M00062-V$IRF1_01
#W = 13
#Consensus = SAAAAGYGAAACC
0	8	12	1	
9	0	0	0	
21	0	0	0	
20	0	0	1	
21	0	0	0	
1	4	12	1	
0	10	0	11	
1	0	19	0	
21	0	0	0	
20	1	0	0	
21	0	0	0	
1	14	6	0	
1	13	1	6	

#INCLUSive Motif Model v1.0 
#
#ID = M00063-V$IRF2_01
#W = 13
#Consensus = GAAAAGYGAAASY
0	1	14	0	
4	0	0	0	
14	0	0	1	
15	0	0	0	
15	0	0	0	
0	1	12	0	
0	7	0	8	
0	0	15	0	
15	0	0	0	
15	0	0	0	
15	0	0	0	
0	8	7	0	
0	8	2	5	

#INCLUSive Motif Model v1.0 
#
#ID = M00065-V$TAL1BETAE47_01
#W = 16
#Consensus = NNNAACAGATGKTNNN
23	35	28	14	
15	30	23	32	
14	23	44	19	
66	9	14	11	
61	30	3	6	
0	100	0	0	
100	0	0	0	
0	0	100	0	
86	1	10	3	
0	0	0	100	
0	0	100	0	
1	3	61	35	
3	17	1	79	
20	43	17	20	
27	23	31	19	
23	26	32	19	

#INCLUSive Motif Model v1.0 
#
#ID = M00066-V$TAL1ALPHAE47_01
#W = 16
#Consensus = NNNAACAGATGKTNNN
18	10	35	37	
14	40	17	29	
12	26	41	21	
59	8	27	6	
65	26	9	0	
0	100	0	0	
100	0	0	0	
0	0	95	4	
86	6	8	0	
0	0	0	100	
0	0	100	0	
1	3	56	40	
0	17	4	79	
19	34	35	12	
34	24	19	23	
17	39	30	14	

#INCLUSive Motif Model v1.0 
#
#ID = M00068-V$HEN1_01
#W = 22
#Consensus = NNNGGNCNCAGCTGCGNCCCNN
31	21	18	31	
18	18	21	44	
22	17	44	17	
7	0	84	9	
7	0	82	11	
18	20	35	27	
21	78	0	0	
11	29	33	27	
0	100	0	0	
100	0	0	0	
2	8	83	8	
13	75	12	0	
0	0	0	100	
0	0	100	0	
12	58	17	13	
0	2	71	27	
21	29	25	25	
2	77	4	17	
12	71	4	14	
19	58	8	15	
15	30	20	35	
20	30	23	27	

#INCLUSive Motif Model v1.0 
#
#ID = M00069-V$YY1_02
#W = 20
#Consensus = NNNCGGCCATCTTGNCTSNW
2	4	2	3	
2	5	2	2	
2	2	4	3	
1	7	3	0	
1	2	6	2	
2	0	9	0	
0	11	0	0	
0	11	0	0	
11	0	0	0	
0	0	0	11	
0	8	2	1	
1	1	1	8	
2	0	2	7	
0	3	7	1	
2	2	4	3	
2	6	1	2	
1	1	1	8	
1	4	5	1	
2	4	3	2	
4	0	2	5	

#INCLUSive Motif Model v1.0 
#
#ID = M00070-V$TAL1BETAITF2_01
#W = 16
#Consensus = NNNAACAGATGKTNNN
10	32	43	15	
12	28	35	25	
19	23	37	21	
74	0	14	12	
72	21	5	2	
0	100	0	0	
100	0	0	0	
0	0	98	2	
95	2	3	0	
0	0	0	100	
0	0	100	0	
0	3	63	34	
0	30	0	70	
17	39	20	24	
25	21	14	40	
16	35	26	23	

#INCLUSive Motif Model v1.0 
#
#ID = M00071-V$E47_02
#W = 16
#Consensus = NNNMRCAGGTGTTMNN
41	24	17	17	
31	24	14	31	
17	17	30	36	
50	26	7	17	
50	14	33	3	
0	100	0	0	
100	0	0	0	
0	5	92	3	
0	16	84	0	
0	0	0	100	
0	0	100	0	
0	24	13	63	
20	3	8	69	
34	46	11	9	
34	27	24	15	
25	37	22	16	

#INCLUSive Motif Model v1.0 
#
#ID = M00072-V$CP2_01
#W = 11
#Consensus = GCHCDAMCCAG
0	1	5	0	
0	5	1	0	
2	2	0	2	
2	4	0	0	
2	0	2	2	
5	1	0	0	
2	3	1	0	
0	6	0	0	
2	4	0	0	
6	0	0	0	
0	0	6	0	

#INCLUSive Motif Model v1.0 
#
#ID = M00073-V$DELTAEF1_01
#W = 11
#Consensus = NNNCACCTNAN
32	22	14	32	
20	39	7	34	
15	24	15	46	
0	83	3	14	
97	0	0	3	
0	100	0	0	
0	97	3	0	
0	0	0	100	
24	5	39	32	
54	12	22	12	
39	20	27	12	

#INCLUSive Motif Model v1.0 
#
#ID = M00074-V$CETS1P54_02
#W = 13
#Consensus = NNACMGGAWRTNN
9	11	9	4	
9	11	6	9	
19	4	4	9	
10	20	6	2	
13	18	2	5	
0	0	40	0	
0	0	40	0	
40	0	0	0	
23	0	0	17	
15	5	15	4	
10	8	1	20	
9	5	7	15	
11	9	7	8	

#INCLUSive Motif Model v1.0 
#
#ID = M00075-V$GATA1_01
#W = 10
#Consensus = SNNGATNNNN
5	22	20	6	
11	17	20	5	
11	15	10	17	
0	0	53	0	
50	1	0	2	
1	1	1	50	
18	6	18	11	
6	14	24	9	
6	14	18	14	
7	11	19	15	

#INCLUSive Motif Model v1.0 
#
#ID = M00076-V$GATA2_01
#W = 10
#Consensus = NNNGATRNNN
6	16	18	13	
15	18	18	2	
13	12	18	10	
0	4	49	0	
52	0	0	1	
0	1	0	52	
27	6	14	6	
7	13	23	10	
5	20	15	13	
7	13	19	14	

#INCLUSive Motif Model v1.0 
#
#ID = M00077-V$GATA3_01
#W = 9
#Consensus = NNGATARNG
16	14	24	9	
26	13	9	15	
0	0	63	0	
62	0	0	1	
1	0	3	59	
35	2	10	16	
17	5	33	8	
10	11	26	16	
15	7	34	7	

#INCLUSive Motif Model v1.0 
#
#ID = M00078-V$EVI1_01
#W = 16
#Consensus = WGAYAAGATAAGATAA
7	0	1	5	
0	0	13	0	
13	0	0	0	
0	5	1	7	
12	0	0	1	
13	0	0	0	
0	0	13	0	
13	0	0	0	
0	3	0	10	
11	0	0	2	
13	0	0	0	
0	0	13	0	
13	0	0	0	
0	1	1	11	
11	1	0	1	
11	1	0	1	

#INCLUSive Motif Model v1.0 
#
#ID = M00079-V$EVI1_02
#W = 11
#Consensus = AGAYAAGATAA
8	1	2	3	
0	0	13	1	
14	0	0	0	
0	7	0	7	
14	0	0	0	
14	0	0	0	
0	0	14	0	
14	0	0	0	
0	3	0	11	
13	1	0	0	
11	0	3	0	

#INCLUSive Motif Model v1.0 
#
#ID = M00080-V$EVI1_03
#W = 11
#Consensus = AGATAAGATAA
23	0	0	4	
0	0	27	0	
27	0	0	0	
0	2	0	25	
26	0	0	1	
27	0	0	0	
0	0	27	0	
27	0	0	0	
0	0	0	27	
26	0	0	1	
19	1	4	3	

#INCLUSive Motif Model v1.0 
#
#ID = M00081-V$EVI1_04
#W = 15
#Consensus = DGATADGAHWAGATA
3	0	3	2	
2	0	6	0	
6	1	0	1	
1	1	0	6	
7	0	0	1	
3	0	2	3	
2	0	6	0	
6	0	0	2	
2	2	0	4	
5	0	0	3	
5	0	2	1	
2	0	6	0	
6	0	0	2	
2	0	0	6	
6	1	0	1	

#INCLUSive Motif Model v1.0 
#
#ID = M00082-V$EVI1_05
#W = 11
#Consensus = AGATAAGATAN
14	0	1	4	
1	0	18	0	
18	1	0	0	
0	4	0	15	
18	0	0	1	
15	0	1	3	
1	0	18	0	
18	0	0	1	
1	0	0	18	
18	0	0	1	
7	1	6	4	

#INCLUSive Motif Model v1.0 
#
#ID = M00083-V$MZF1_01
#W = 8
#Consensus = NGNGGGGA
8	3	6	3	
4	2	11	3	
3	3	5	9	
0	0	20	0	
1	0	18	1	
0	0	19	1	
0	0	20	0	
18	1	1	0	

#INCLUSive Motif Model v1.0 
#
#ID = M00084-V$MZF1_02
#W = 13
#Consensus = KNNNKAGGGGNAA
2	1	7	6	
3	2	7	4	
4	1	8	3	
2	4	4	6	
0	0	10	6	
13	0	3	0	
1	0	12	3	
0	0	15	1	
1	1	14	0	
1	0	13	2	
3	4	7	2	
11	0	2	3	
10	3	2	1	

#INCLUSive Motif Model v1.0 
#
#ID = M00085-V$ZID_01
#W = 13
#Consensus = NGGCTCYATCAYC
3	12	9	11	
2	5	28	0	
1	0	31	3	
0	35	0	0	
1	0	0	34	
0	35	0	0	
3	15	1	16	
32	1	1	1	
0	3	8	24	
1	23	7	4	
23	0	7	5	
0	15	0	20	
4	26	2	3	

#INCLUSive Motif Model v1.0 
#
#ID = M00086-V$IK1_01
#W = 13
#Consensus = NHNTGGGAATRCC
7	5	7	5	
6	9	0	9	
3	3	7	11	
2	6	1	15	
2	0	22	0	
0	0	24	0	
0	0	24	0	
24	0	0	0	
22	0	0	2	
3	4	2	15	
11	2	8	3	
3	13	2	6	
3	14	3	4	

#INCLUSive Motif Model v1.0 
#
#ID = M00087-V$IK2_01
#W = 12
#Consensus = NNNTGGGAWNNC
9	10	12	5	
11	5	7	13	
5	7	7	17	
6	10	0	20	
6	0	30	0	
0	0	36	0	
0	0	36	0	
36	0	0	0	
18	5	1	12	
10	7	6	13	
12	8	9	7	
9	18	5	4	

#INCLUSive Motif Model v1.0 
#
#ID = M00088-V$IK3_01
#W = 13
#Consensus = TNYTGGGAATACC
3	0	7	15	
8	8	5	4	
0	13	3	9	
6	5	0	14	
5	0	20	0	
0	0	25	0	
0	0	25	0	
25	0	0	0	
25	0	0	0	
0	7	0	18	
16	0	5	4	
1	18	0	6	
1	17	0	7	

#INCLUSive Motif Model v1.0 
#
#ID = M00095-V$CDP_01
#W = 12
#Consensus = CCAATAATCGAT
1	16	0	1	
0	17	0	1	
17	0	0	1	
17	1	0	0	
0	0	0	18	
18	0	0	0	
17	0	0	1	
0	3	0	15	
0	14	2	2	
5	0	13	0	
14	0	1	3	
2	1	1	14	

#INCLUSive Motif Model v1.0 
#
#ID = M00096-V$PBX1_01
#W = 9
#Consensus = ANCAATCAW
12	1	0	3	
3	4	1	8	
1	9	2	4	
13	1	0	2	
14	0	0	2	
2	0	0	14	
4	10	0	2	
14	0	1	1	
10	0	0	6	

#INCLUSive Motif Model v1.0 
#
#ID = M00097-V$PAX6_01
#W = 21
#Consensus = NNNNTTCACGCWTGANTKNNN
15	7	6	10	
21	9	3	10	
10	9	10	18	
8	14	9	16	
3	2	4	38	
2	0	1	44	
3	29	1	14	
40	5	1	1	
3	39	0	5	
1	0	44	2	
1	36	7	2	
23	2	1	21	
1	4	0	42	
2	13	26	3	
40	1	6	0	
14	11	15	7	
2	4	3	37	
1	0	20	25	
13	17	9	4	
14	8	4	6	
4	12	3	9	

#INCLUSive Motif Model v1.0 
#
#ID = M00098-V$PAX2_01
#W = 19
#Consensus = NNNNGTCANGNRTKANNNN
7	10	4	6	
5	10	7	9	
7	8	2	15	
8	10	6	8	
8	1	19	4	
5	2	0	25	
1	20	3	8	
21	3	3	5	
6	13	3	10	
3	3	20	6	
3	13	7	7	
14	1	11	4	
4	5	3	18	
4	3	14	8	
18	5	2	4	
3	8	5	9	
1	5	7	6	
3	3	5	2	
3	3	2	2	

#INCLUSive Motif Model v1.0 
#
#ID = M00099-V$S8_01
#W = 16
#Consensus = WNNANYYAATTANCNN
6	2	2	7	
12	7	4	15	
11	7	13	14	
25	5	7	10	
14	14	12	10	
6	20	5	20	
1	27	0	25	
52	2	3	0	
59	0	0	0	
0	0	0	59	
0	0	0	59	
59	0	0	0	
16	3	14	8	
1	10	3	5	
2	6	4	3	
4	1	2	5	

#INCLUSive Motif Model v1.0 
#
#ID = M00100-V$CDXA_01
#W = 7
#Consensus = MTTTATR
9	6	2	2	
4	0	1	14	
1	0	0	18	
4	0	2	13	
11	3	4	1	
4	3	2	10	
6	3	9	1	

#INCLUSive Motif Model v1.0 
#
#ID = M00101-V$CDXA_02
#W = 7
#Consensus = AWTWMTR
20	3	3	10	
16	0	2	18	
9	0	0	27	
17	0	2	17	
22	14	0	0	
2	7	3	24	
17	0	16	3	

#INCLUSive Motif Model v1.0 
#
#ID = M00102-V$CDP_02
#W = 15
#Consensus = NWNATCGATTANYNN
33	8	17	42	
46	11	10	33	
19	8	29	44	
100	0	0	0	
0	0	0	100	
4	77	0	19	
0	0	100	0	
100	0	0	0	
0	0	0	100	
15	25	2	58	
90	2	6	2	
19	9	25	46	
18	32	2	48	
31	8	21	40	
29	15	10	46	

#INCLUSive Motif Model v1.0 
#
#ID = M00103-V$CLOX_01
#W = 15
#Consensus = NNTATCGATTANYNW
27	11	21	41	
45	16	12	27	
17	6	24	53	
100	0	0	0	
0	0	0	100	
1	73	0	26	
0	0	100	0	
100	0	0	0	
0	0	0	100	
8	20	2	70	
86	2	4	8	
18	11	23	48	
11	32	6	51	
21	10	27	42	
37	10	12	41	

#INCLUSive Motif Model v1.0 
#
#ID = M00104-V$CDPCR1_01
#W = 10
#Consensus = NATCGATCGS
9	7	8	8	
31	1	0	0	
2	3	1	26	
0	22	3	7	
4	1	26	1	
30	1	0	1	
0	1	1	30	
2	18	5	6	
1	5	22	2	
2	11	8	2	

#INCLUSive Motif Model v1.0 
#
#ID = M00105-V$CDPCR3_01
#W = 15
#Consensus = CACCRATANNTATBG
1	21	1	0	
20	2	1	0	
1	20	2	0	
6	14	4	0	
12	2	9	1	
21	0	3	0	
1	3	3	17	
17	2	4	1	
5	7	4	8	
6	4	11	3	
0	1	0	23	
24	0	0	0	
0	0	0	24	
0	8	9	7	
0	0	24	0	

#INCLUSive Motif Model v1.0 
#
#ID = M00106-V$CDPCR3HD_01
#W = 10
#Consensus = NATYGATSSS
8	11	12	2	
28	0	4	1	
3	0	0	30	
3	15	3	12	
0	3	30	0	
33	0	0	0	
0	0	0	33	
0	18	10	5	
1	13	12	6	
1	14	13	2	

#INCLUSive Motif Model v1.0 
#
#ID = M00107-V$E2_01
#W = 16
#Consensus = NNACCRNNANCGGTRN
4	4	8	1	
5	7	3	2	
17	0	0	0	
3	14	0	0	
0	17	0	0	
6	2	8	1	
5	3	4	5	
5	5	1	6	
9	4	3	1	
4	8	2	3	
2	12	0	3	
0	0	17	0	
0	0	15	2	
0	0	0	17	
8	1	5	3	
4	7	3	3	

#INCLUSive Motif Model v1.0 
#
#ID = M00108-V$NRF2_01
#W = 10
#Consensus = ACCGGAAGNG
5	1	1	0	
1	5	1	0	
1	6	0	0	
0	0	7	0	
0	0	7	0	
7	0	0	0	
7	0	0	0	
0	0	7	0	
3	1	1	2	
0	2	4	1	

#INCLUSive Motif Model v1.0 
#
#ID = M00109-V$CEBPB_01
#W = 14
#Consensus = RNRTKDNGMAAKNN
9	1	8	3	
5	3	7	6	
9	3	8	1	
1	0	0	20	
1	0	7	13	
7	0	8	6	
5	2	5	9	
0	0	21	0	
8	9	0	4	
20	1	0	0	
21	0	0	0	
3	1	6	11	
5	6	7	3	
3	3	6	9	

#INCLUSive Motif Model v1.0 
#
#ID = M00113-V$CREB_02
#W = 12
#Consensus = NNGNTGACGTNN
2	5	4	5	
1	3	6	6	
2	2	12	0	
5	1	7	3	
0	0	0	16	
0	0	15	1	
16	0	0	0	
0	15	1	0	
0	0	15	1	
1	5	0	10	
4	7	3	2	
5	6	3	2	

#INCLUSive Motif Model v1.0 
#
#ID = M00114-V$TAXCREB_01
#W = 15
#Consensus = GGGGGTTGACGYANA
2	2	9	4	
2	2	10	3	
0	2	14	1	
0	2	15	0	
1	0	16	0	
1	2	4	10	
0	0	0	17	
0	0	14	3	
17	0	0	0	
0	17	0	0	
0	0	17	0	
1	7	2	7	
11	5	1	0	
4	3	5	5	
9	2	3	3	

#INCLUSive Motif Model v1.0 
#
#ID = M00115-V$TAXCREB_02
#W = 15
#Consensus = RTGACGCATAYCCCC
3	0	2	0	
0	0	0	5	
0	0	5	0	
5	0	0	0	
0	5	0	0	
0	0	5	0	
0	5	0	0	
5	0	0	0	
0	1	0	4	
4	1	0	0	
0	3	0	2	
0	5	0	0	
0	5	0	0	
0	4	0	1	
1	4	0	0	

#INCLUSive Motif Model v1.0 
#
#ID = M00116-V$CEBPA_01
#W = 14
#Consensus = NNATTRCNNAANNN
16	10	7	10	
9	10	11	13	
23	5	8	7	
0	0	0	43	
0	0	1	42	
14	2	25	2	
4	28	8	3	
13	11	8	11	
15	13	2	13	
29	9	2	3	
30	6	5	2	
11	11	9	12	
10	17	7	9	
16	8	7	12	

#INCLUSive Motif Model v1.0 
#
#ID = M00117-V$CEBPB_02
#W = 14
#Consensus = NKNTTGCNYAAYNN
6	2	4	5	
2	2	6	7	
6	4	5	2	
0	0	1	16	
0	0	0	17	
3	0	13	1	
1	14	2	0	
6	2	6	3	
4	8	0	5	
12	4	1	0	
15	1	0	1	
2	7	2	6	
3	4	2	8	
4	5	5	3	

#INCLUSive Motif Model v1.0 
#
#ID = M00118-V$MYCMAX_01
#W = 14
#Consensus = NNACCACGTGGTNN
25	31	13	31	
28	7	47	18	
70	3	21	6	
10	69	19	2	
0	100	0	0	
100	0	0	0	
0	100	0	0	
0	0	100	0	
0	0	0	100	
0	0	100	0	
2	19	69	10	
6	21	3	70	
18	47	7	28	
31	13	31	25	

#INCLUSive Motif Model v1.0 
#
#ID = M00119-V$MAX_01
#W = 14
#Consensus = NNANCACGTGNTNN
38	16	26	20	
42	10	33	15	
62	3	30	5	
30	32	15	23	
0	100	0	0	
100	0	0	0	
0	100	0	0	
0	0	100	0	
0	0	0	100	
0	0	100	0	
23	15	32	30	
5	30	3	62	
15	33	10	42	
20	26	16	38		

#INCLUSive Motif Model v1.0 
#
#ID = M00122-V$USF_02
#W = 14
#Consensus = NNRNCACGTGNYNN
17	7	9	15	
16	7	15	16	
27	7	22	2	
15	17	10	25	
0	74	1	0	
69	2	3	4	
1	52	13	15	
15	13	52	1	
4	3	2	69	
0	1	74	0	
25	10	17	15	
2	22	7	27	
16	15	7	16	
15	9	7	17	

#INCLUSive Motif Model v1.0 
#
#ID = M00123-V$MYCMAX_02
#W = 12
#Consensus = NANCACGTGNNW
7	7	5	10	
21	3	1	4	
3	11	9	6	
0	29	0	0	
29	0	0	0	
0	27	0	2	
9	0	20	0	
2	4	0	23	
0	0	27	2	
7	3	6	13	
4	12	7	6	
14	4	0	10	

#INCLUSive Motif Model v1.0 
#
#ID = M00124-V$PBX1_02
#W = 15
#Consensus = NNCATCAATCAANNW
8	16	5	4	
16	9	2	10	
10	20	4	5	
36	1	3	0	
0	1	0	39	
0	40	0	0	
37	3	0	0	
40	0	0	0	
0	0	0	40	
0	40	0	0	
36	2	1	1	
34	1	1	4	
16	4	6	14	
9	7	6	17	
11	6	3	18	

#INCLUSive Motif Model v1.0 
#
#ID = M00126-V$GATA1_02
#W = 14
#Consensus = NNNNNGATANKGNN
3	3	7	6	
5	4	2	8	
8	5	4	2	
5	4	5	5	
9	4	1	5	
0	0	20	0	
20	0	0	0	
0	0	0	20	
20	0	0	0	
6	4	9	1	
2	1	11	6	
4	3	11	2	
2	4	10	4	
6	4	4	6	

#INCLUSive Motif Model v1.0 
#
#ID = M00127-V$GATA1_03
#W = 14
#Consensus = RNSNDGATTANNGN
4	1	2	0	
1	1	3	2	
1	2	4	0	
2	2	2	1	
3	0	2	2	
0	0	12	0	
12	0	0	0	
0	0	0	12	
0	0	0	12	
8	1	3	0	
1	4	4	3	
3	4	3	2	
3	1	7	1	
2	4	4	2	

#INCLUSive Motif Model v1.0 
#
#ID = M00128-V$GATA1_04
#W = 13
#Consensus = NNCWGATARNNNN
15	1	11	10	
10	11	12	15	
11	25	9	3	
25	2	2	19	
0	0	48	0	
48	0	0	0	
0	0	0	48	
48	0	0	0	
27	1	16	4	
11	8	24	5	
12	8	18	10	
15	13	16	4	
8	13	14	12	

#INCLUSive Motif Model v1.0 
#
#ID = M00129-V$HFH1_01
#W = 12
#Consensus = NATTGTTTATWT
2	3	3	6	
10	1	2	1	
4	2	0	8	
2	0	0	12	
0	0	14	0	
0	0	0	14	
0	0	0	14	
0	0	0	14	
13	0	1	0	
0	1	3	10	
5	0	2	7	
1	2	0	11	

#INCLUSive Motif Model v1.0 
#
#ID = M00130-V$FOXD3_01
#W = 12
#Consensus = NAWTGTTTRTTT
9	3	14	6	
21	2	0	9	
15	1	0	16	
1	2	0	29	
10	0	21	1	
0	0	0	32	
1	0	0	31	
5	0	5	22	
11	0	14	7	
5	5	1	21	
1	2	4	25	
1	10	0	21	

#INCLUSive Motif Model v1.0 
#
#ID = M00131-V$HNF3B_01
#W = 15
#Consensus = KGNANTRTTTRYTTW
0	3	4	6	
1	0	9	4	
8	5	5	6	
15	5	2	2	
11	4	2	7	
0	1	0	23	
12	0	12	0	
0	0	0	24	
0	0	0	24	
1	0	3	20	
11	1	9	3	
2	10	1	11	
3	1	3	17	
1	5	0	17	
8	0	1	5		

#INCLUSive Motif Model v1.0 
#
#ID = M00133-V$TST1_01
#W = 15
#Consensus = NNKGAATTAVAVTDN
1	1	3	1	
2	1	2	1	
0	1	3	2	
1	1	4	0	
5	0	0	1	
4	0	0	2	
0	0	0	6	
2	0	0	4	
4	1	0	1	
2	2	2	0	
4	1	1	0	
2	2	2	0	
0	1	1	4	
2	0	2	2	
1	2	2	1	

#INCLUSive Motif Model v1.0 
#
#ID = M00134-V$HNF4_01
#W = 19
#Consensus = NNNRGGNCAAAGKTCANNN
10	4	4	6	
6	9	7	5	
12	6	7	6	
12	3	14	3	
2	0	29	1	
5	2	17	8	
3	8	10	11	
1	23	1	7	
27	1	3	1	
29	0	3	0	
26	0	5	1	
3	0	28	1	
3	1	16	12	
2	6	6	18	
0	24	1	7	
22	4	4	2	
9	9	6	6	
7	5	13	5	
8	3	6	7	

#INCLUSive Motif Model v1.0 
#
#ID = M00135-V$OCT1_01
#W = 19
#Consensus = NNNNWTATGCAAATNTNNN
9	8	4	9	
6	8	11	14	
13	14	12	5	
23	12	7	9	
26	1	10	17	
1	1	0	54	
56	0	0	0	
0	0	0	56	
0	0	56	0	
0	53	1	2	
43	0	0	13	
56	0	0	0	
55	0	1	0	
3	0	1	52	
14	7	9	24	
4	11	6	32	
8	19	14	9	
13	11	14	10	
12	9	14	10	

#INCLUSive Motif Model v1.0 
#
#ID = M00136-V$OCT1_02
#W = 15
#Consensus = NNGAATATKCANNNN
14	6	8	4	
10	5	8	13	
3	5	27	6	
33	5	4	2	
36	2	2	4	
2	1	0	41	
44	0	0	0	
0	1	0	43	
0	1	23	20	
0	43	0	1	
33	3	5	3	
12	10	6	13	
11	7	11	11	
10	11	6	13	
15	7	6	12	

#INCLUSive Motif Model v1.0 
#
#ID = M00137-V$OCT1_03
#W = 13
#Consensus = NNNRTAATNANNN
7	11	10	10	
8	7	12	14	
8	16	11	9	
18	7	22	4	
1	8	0	42	
50	0	0	1	
50	0	0	1	
8	5	3	35	
9	13	18	10	
31	2	8	7	
6	8	13	10	
11	4	13	8	
11	5	6	13	

#INCLUSive Motif Model v1.0 
#
#ID = M00138-V$OCT1_04
#W = 23
#Consensus = NNNNNNNWATGCAAATNNNWNNA
6	2	6	6	
6	6	2	7	
12	1	6	6	
6	6	6	13	
12	2	12	7	
15	7	7	11	
12	6	8	16	
12	7	4	23	
41	3	2	1	
0	4	4	39	
3	1	34	9	
6	27	4	10	
36	3	0	8	
30	0	4	13	
44	1	2	0	
10	1	3	29	
11	7	6	18	
13	9	4	12	
16	5	5	10	
13	3	4	11	
9	8	4	6	
4	7	11	4	
12	1	3	6	

#INCLUSive Motif Model v1.0 
#
#ID = M00139-V$AHR_01
#W = 18
#Consensus = CCYCNRRSTNGCGTGASA
0	6	2	1	
0	6	0	3	
0	5	1	3	
0	7	2	0	
2	3	3	1	
4	0	5	0	
3	1	4	1	
0	5	4	0	
0	0	0	9	
3	2	1	3	
0	0	9	0	
0	9	0	0	
0	0	9	0	
0	0	0	9	
0	0	9	0	
6	1	1	1	
1	3	5	0	
6	0	0	3	

#INCLUSive Motif Model v1.0 
#
#ID = M00141-V$LYF1_01
#W = 9
#Consensus = TTTGGGAGR
0	1	2	8	
0	3	0	8	
1	1	0	9	
2	0	9	0	
1	0	10	0	
0	1	10	0	
9	0	2	0	
3	0	7	1	
6	0	5	0	

#INCLUSive Motif Model v1.0 
#
#ID = M00143-V$PAX5_01
#W = 28
#Consensus = BCNNNRNGCANBGNTGNRTAGCSGCHNB
0	2	2	3	
1	5	0	1	
1	2	3	1	
3	1	1	2	
2	1	3	1	
3	0	4	0	
1	3	2	1	
0	1	4	2	
0	7	0	0	
7	0	0	0	
2	2	2	1	
0	2	2	3	
0	1	6	0	
3	1	1	2	
2	0	1	4	
0	0	7	0	
2	3	1	1	
3	0	4	0	
1	0	2	4	
4	1	2	0	
1	1	5	0	
2	5	0	0	
1	3	3	0	
2	0	4	1	
1	4	2	0	
2	3	0	2	
1	3	2	1	
0	3	2	2	

#INCLUSive Motif Model v1.0 
#
#ID = M00144-V$PAX5_02
#W = 28
#Consensus = RRMSWGANWYCTNRAGCGKRACSRYNSM
2	1	2	0	
3	0	2	0	
2	2	0	1	
1	2	2	0	
2	0	1	2	
1	0	4	0	
3	0	1	1	
1	1	1	2	
2	0	1	2	
0	2	1	2	
0	3	1	1	
0	1	0	4	
1	1	2	1	
3	0	2	0	
4	0	1	0	
0	0	5	0	
0	5	0	0	
0	0	5	0	
0	0	2	3	
2	0	3	0	
4	0	0	1	
0	5	0	0	
1	2	2	0	
3	0	2	0	
0	2	0	3	
2	1	1	1	
1	2	2	0	
2	2	0	1	

#INCLUSive Motif Model v1.0 
#
#ID = M00145-V$BRN2_01
#W = 16
#Consensus = NNCATNSRWAATNMRN
2	3	4	3	
2	4	2	4	
1	9	1	1	
11	0	0	1	
1	0	0	11	
1	3	3	3	
1	5	3	1	
2	0	2	1	
6	0	0	6	
12	0	0	0	
12	0	0	0	
1	0	0	11	
4	2	5	1	
6	4	1	1	
5	0	5	2	
2	5	1	4	

#INCLUSive Motif Model v1.0 
#
#ID = M00146-V$HSF1_01
#W = 10
#Consensus = RGAANRTTCN
24	4	12	5	
0	0	45	0	
38	1	2	4	
36	1	2	6	
7	14	9	15	
13	2	21	8	
6	4	6	29	
5	4	5	31	
0	45	0	0	
6	7	21	11	

#INCLUSive Motif Model v1.0 
#
#ID = M00147-V$HSF2_01
#W = 10
#Consensus = NGAANNWTCK
9	6	8	3	
0	0	27	0	
24	1	2	0	
20	1	2	4	
4	6	7	10	
8	7	8	4	
8	2	2	15	
4	0	2	20	
0	27	0	0	
2	4	12	9	

#INCLUSive Motif Model v1.0 
#
#ID = M00148-V$SRY_01
#W = 7
#Consensus = AAACWAM
19	0	0	4	
22	0	0	1	
16	0	1	6	
0	17	6	0	
14	0	1	8	
13	5	2	3	
12	8	2	1	

#INCLUSive Motif Model v1.0 
#
#ID = M00150-V$BRACH_01
#W = 24
#Consensus = MKHNTSACACCTAGGTGTGAAATT
15	17	3	5	
5	3	15	17	
15	14	0	11	
5	12	16	7	
1	2	0	37	
2	19	19	0	
30	0	7	3	
0	40	0	0	
38	0	2	0	
2	34	2	2	
2	28	8	2	
1	1	0	38	
40	0	0	0	
0	0	40	0	
0	0	40	0	
0	0	0	40	
0	0	40	0	
0	2	0	38	
1	7	28	4	
40	0	0	0	
31	5	0	4	
32	0	3	5	
5	5	1	29	
1	5	8	26	

#INCLUSive Motif Model v1.0 
#
#ID = M00152-V$SRF_01
#W = 18
#Consensus = ATGCCCATATATGGWNNT
28	1	2	2	
1	0	0	32	
1	0	31	1	
7	25	0	1	
0	33	0	0	
0	33	0	0	
23	0	0	10	
2	0	0	31	
33	0	0	0	
0	0	0	33	
31	0	0	2	
10	0	0	23	
0	0	33	0	
0	0	33	0	
12	4	3	14	
13	9	8	3	
11	6	7	9	
1	4	8	20	

#INCLUSive Motif Model v1.0 
#
#ID = M00155-V$ARP1_01
#W = 16
#Consensus = TGARCCYTTGAMCCCW
0	1	0	6	
0	1	6	0	
6	1	0	0	
1	0	1	0	
0	5	1	1	
0	6	0	1	
0	4	0	3	
1	1	0	5	
0	0	0	7	
0	0	7	0	
4	0	1	0	
2	3	1	0	
2	5	0	0	
0	5	0	2	
0	4	1	2	
3	0	0	4	

#INCLUSive Motif Model v1.0 
#
#ID = M00156-V$RORA1_01
#W = 13
#Consensus = NWAWNNAGGTCAN
10	2	7	6	
9	3	3	10	
15	1	2	7	
9	1	0	15	
6	12	4	3	
11	2	5	7	
21	0	4	0	
0	0	25	0	
0	0	25	0	
0	0	0	25	
0	25	0	0	
25	0	0	0	
7	5	2	10	

#INCLUSive Motif Model v1.0 
#
#ID = M00157-V$RORA2_01
#W = 13
#Consensus = NWAWNTAGGTCAN
17	2	7	10	
15	0	4	17	
36	0	0	0	
22	0	0	14	
2	12	13	9	
0	0	0	36	
28	0	8	0	
0	0	36	0	
0	0	36	0	
0	0	0	36	
0	36	0	0	
36	0	0	0	
14	7	10	5		

#INCLUSive Motif Model v1.0 
#
#ID = M00159-V$CEBP_01
#W = 13
#Consensus = NNTKTGGWNANNN
5	3	4	10	
7	6	7	2	
5	0	3	14	
3	0	8	11	
2	0	2	18	
0	0	22	0	
2	5	12	3	
8	1	2	11	
10	2	4	6	
16	0	0	6	
6	5	7	4	
4	4	7	7	
4	7	4	7	

#INCLUSive Motif Model v1.0 
#
#ID = M00160-V$SRY_02
#W = 12
#Consensus = NWWAACAAWANN
6	6	10	7	
10	4	3	12	
15	1	2	11	
21	2	1	5	
25	0	0	4	
0	29	0	0	
28	0	0	1	
27	0	0	2	
10	0	1	18	
16	3	5	5	
7	6	13	3	
11	2	10	6	

#INCLUSive Motif Model v1.0 
#
#ID = M00161-V$OCT1_05
#W = 14
#Consensus = MKVATTTGCATATT
3	3	1	0	
0	0	3	4	
3	2	2	0	
6	1	0	0	
0	0	0	7	
0	0	0	7	
2	0	0	5	
0	1	5	1	
0	7	0	0	
7	0	0	0	
0	0	0	7	
5	0	1	1	
1	2	0	4	
0	2	1	4	

#INCLUSive Motif Model v1.0 
#
#ID = M00162-V$OCT1_06
#W = 14
#Consensus = CWNAWTKWSATRYN
1	4	1	0	
3	0	1	2	
2	1	1	2	
4	1	0	1	
3	1	0	2	
0	0	0	6	
0	0	3	3	
3	0	1	2	
1	3	2	0	
6	0	0	0	
0	0	0	6	
2	0	3	1	
0	3	0	3	
2	1	1	2	

#INCLUSive Motif Model v1.0 
#
#ID = M00172-V$AP1FJ_Q2
#W = 11
#Consensus = RSTGACTNMNW
6	2	8	1	
3	5	9	0	
0	0	0	17	
0	0	17	0	
17	0	0	0	
0	16	0	1	
3	2	3	9	
4	7	2	4	
9	6	1	1	
4	3	7	3	
6	3	1	7	

#INCLUSive Motif Model v1.0 
#
#ID = M00173-V$AP1_Q2
#W = 11
#Consensus = RSTGACTNANW
6	1	7	0	
3	5	6	0	
0	0	0	14	
0	0	14	0	
14	0	0	0	
0	13	0	1	
2	1	2	9	
4	6	2	2	
8	4	1	1	
2	2	7	3	
6	1	1	6	

#INCLUSive Motif Model v1.0 
#
#ID = M00174-V$AP1_Q6
#W = 11
#Consensus = NNTGACTCANN
14	12	23	7	
18	17	18	3	
0	0	0	56	
0	0	56	0	
55	1	0	0	
3	44	5	4	
4	5	7	40	
13	30	5	8	
38	10	5	3	
11	13	18	14	
11	15	10	20	

#INCLUSive Motif Model v1.0 
#
#ID = M00175-V$AP4_Q5
#W = 10
#Consensus = VDCAGCTGNN
2	3	2	0	
2	0	2	3	
0	7	0	0	
7	0	0	0	
0	0	7	0	
0	7	0	0	
1	0	1	5	
0	2	5	0	
1	1	3	2	
1	1	2	3	

#INCLUSive Motif Model v1.0 
#
#ID = M00176-V$AP4_Q6
#W = 10
#Consensus = CWCAGCTGGN
1	3	1	0	
2	0	1	2	
0	5	0	0	
5	0	0	0	
0	0	5	0	
0	5	0	0	
0	0	1	4	
0	1	4	0	
0	1	3	1	
1	1	1	2	

#INCLUSive Motif Model v1.0 
#
#ID = M00177-V$CREB_Q2
#W = 12
#Consensus = NSTGACGTAANN
1	4	7	3	
1	6	8	0	
0	0	0	15	
0	0	15	0	
15	0	0	0	
0	15	0	0	
1	0	14	0	
1	4	0	10	
11	3	0	1	
9	1	3	2	
2	4	5	4	
2	5	6	2	

#INCLUSive Motif Model v1.0 
#
#ID = M00178-V$CREB_Q4
#W = 12
#Consensus = NSTGACGTMANN
2	6	7	5	
1	7	11	1	
0	0	0	20	
0	0	20	0	
20	0	0	0	
0	20	0	0	
1	0	19	0	
1	5	0	14	
10	8	0	2	
14	1	4	1	
2	6	6	6	
3	9	6	2	

#INCLUSive Motif Model v1.0 
#
#ID = M00179-V$CREBP1_Q2
#W = 12
#Consensus = VGTGACGTMACN
2	2	3	0	
0	2	4	1	
0	0	0	7	
0	0	7	0	
7	0	0	0	
0	7	0	0	
0	0	7	0	
0	1	0	6	
4	3	0	0	
5	0	1	1	
1	4	2	0	
1	2	1	3	

#INCLUSive Motif Model v1.0 
#
#ID = M00181-V$E2_Q6
#W = 16
#Consensus = NNACCRNNANCGGTRN
5	5	7	2	
7	5	3	4	
18	0	0	1	
4	14	1	0	
1	18	0	0	
6	2	9	2	
7	3	4	5	
7	4	2	6	
11	3	3	2	
6	7	2	4	
1	15	0	3	
0	0	19	0	
0	0	19	0	
0	0	0	19	
7	3	8	1	
5	9	4	1	

#INCLUSive Motif Model v1.0 
#
#ID = M00183-V$MYB_Q6
#W = 10
#Consensus = NNNAACTGNC
4	6	6	2	
3	5	3	7	
3	7	3	5	
17	1	0	0	
18	0	0	0	
0	18	0	0	
1	2	5	10	
3	1	10	4	
2	6	7	3	
1	10	3	4	

#INCLUSive Motif Model v1.0 
#
#ID = M00184-V$MYOD_Q6
#W = 10
#Consensus = NNCACCTGNY
5	2	3	4	
3	5	5	1	
0	14	0	0	
14	0	0	0	
1	7	3	3	
0	12	1	1	
0	0	0	14	
0	0	14	0	
2	4	2	6	
0	9	0	5	

#INCLUSive Motif Model v1.0 
#
#ID = M00185-V$NFY_Q6
#W = 11
#Consensus = TRRCCAATSRN
2	3	4	11	
11	3	6	0	
11	1	7	1	
0	20	0	0	
0	20	0	0	
20	0	0	0	
17	2	1	0	
0	0	0	20	
3	10	6	1	
11	0	6	3	
1	8	7	4	

#INCLUSive Motif Model v1.0 
#
#ID = M00186-V$SRF_Q6
#W = 14
#Consensus = GNCCAWATAWGGMN
2	4	11	4	
3	4	7	7	
0	21	0	0	
0	21	0	0	
19	0	0	2	
9	1	0	11	
19	0	1	1	
1	2	1	17	
17	0	1	3	
10	2	2	7	
0	0	21	0	
0	0	20	1	
9	7	5	0	
4	9	5	3	

#INCLUSive Motif Model v1.0 
#
#ID = M00187-V$USF_Q6
#W = 10
#Consensus = GYCACGTGNC
1	3	7	1	
2	4	0	6	
0	12	0	0	
12	0	0	0	
0	12	0	0	
2	0	8	2	
1	1	3	7	
0	1	10	1	
3	1	5	3	
0	7	2	3	

#INCLUSive Motif Model v1.0 
#
#ID = M00188-V$AP1_Q4
#W = 11
#Consensus = RGTGACTMANN
10	2	10	1	
5	6	12	0	
0	0	0	23	
0	0	23	0	
22	0	1	0	
0	21	0	2	
2	2	2	17	
9	9	3	2	
16	5	1	1	
3	6	10	4	
6	4	3	10	

#INCLUSive Motif Model v1.0 
#
#ID = M00189-V$AP2_Q6
#W = 12
#Consensus = MKCCCSCNGGCG
4	6	3	0	
3	0	6	4	
0	11	0	2	
0	13	0	0	
0	12	0	1	
2	5	6	0	
2	8	3	0	
4	5	3	1	
1	1	10	1	
2	2	9	0	
3	9	1	0	
1	3	8	1	

#INCLUSive Motif Model v1.0 
#
#ID = M00190-V$CEBP_Q2
#W = 14
#Consensus = NNATTGCNNAANNN
24	10	13	15	
14	17	15	16	
31	9	13	9	
0	4	0	58	
0	0	0	62	
8	0	49	5	
5	39	10	8	
22	4	22	14	
15	13	7	27	
36	13	5	8	
43	3	12	4	
15	10	15	22	
16	8	17	21	
21	15	12	14	

#INCLUSive Motif Model v1.0 
#
#ID = M00191-V$ER_Q6
#W = 19
#Consensus = NNARGNCANNNTGACCYNN
6	4	4	6	
4	9	3	4	
12	4	3	1	
6	1	11	2	
3	2	11	4	
3	3	4	10	
3	10	3	4	
11	2	4	3	
4	9	3	4	
3	6	3	8	
2	3	9	6	
0	1	0	19	
1	0	19	0	
20	0	0	0	
0	18	2	0	
1	18	1	0	
2	7	2	9	
7	1	8	4	
8	5	3	4	

#INCLUSive Motif Model v1.0 
#
#ID = M00192-V$GR_Q6
#W = 19
#Consensus = NNNNNNCNNTNTGTNCTNN
9	6	9	14	
8	8	14	8	
8	4	18	8	
9	8	17	4	
9	9	7	13	
14	9	4	11	
5	22	6	5	
15	8	6	9	
12	13	4	9	
10	3	3	22	
8	10	15	5	
0	0	0	38	
0	0	38	0	
4	1	0	33	
4	9	6	19	
2	30	5	1	
9	5	0	24	
12	8	6	12	
8	9	12	9	

#INCLUSive Motif Model v1.0 
#
#ID = M00193-V$NF1_Q6
#W = 18
#Consensus = NNTTGGCNNNNNNCCNNN
17	18	14	26	
17	24	14	20	
5	11	1	58	
0	0	1	74	
0	0	75	0	
1	0	74	0	
5	67	2	1	
30	13	8	19	
23	20	20	12	
16	16	32	11	
20	19	18	18	
34	7	19	15	
10	17	27	21	
10	41	9	15	
11	40	12	12	
30	18	9	18	
27	12	21	15	
22	14	20	19	

#INCLUSive Motif Model v1.0 
#
#ID = M00194-V$NFKB_Q6
#W = 14
#Consensus = NGGGGAMTTTCCNN
4	1	4	4	
2	0	8	3	
0	0	11	2	
0	0	13	0	
1	0	12	0	
13	0	0	0	
6	6	0	1	
1	1	2	9	
0	3	0	10	
1	3	0	9	
1	12	0	0	
0	12	0	1	
2	4	3	4	
3	4	3	3	

#INCLUSive Motif Model v1.0 
#
#ID = M00195-V$OCT1_Q6
#W = 15
#Consensus = NNNNATGCAAATNAN
11	6	11	2	
10	3	8	9	
12	6	9	3	
9	7	3	11	
24	1	3	2	
1	1	1	27	
3	1	25	1	
2	22	1	5	
23	2	3	2	
29	0	1	0	
27	0	1	2	
1	1	7	21	
6	12	4	8	
19	7	3	1	
2	11	11	6	

#INCLUSive Motif Model v1.0 
#
#ID = M00196-V$SP1_Q6
#W = 13
#Consensus = NGGGGGCGGGGYN
32	21	35	20	
24	20	56	8	
14	10	65	19	
17	1	89	1	
0	0	108	0	
0	2	106	0	
19	80	0	9	
2	5	99	2	
0	1	99	8	
21	5	76	6	
17	10	72	9	
3	55	21	29	
9	40	32	27	

#INCLUSive Motif Model v1.0 
#
#ID = M00199-V$AP1_C
#W = 9
#Consensus = NTGASTCAG
4	2	3	1	
0	0	0	12	
0	0	9	2	
11	0	0	0	
1	4	6	0	
0	0	0	12	
1	10	0	0	
12	0	0	0	
0	1	5	2	

#INCLUSive Motif Model v1.0 
#
#ID = M00200-V$CAAT_C
#W = 25
#Consensus = ACCAATCANCNNGCYYSNCNCWNNT
6	0	2	0	
0	10	0	0	
0	10	0	0	
10	0	0	0	
10	0	0	0	
2	0	0	7	
1	7	0	0	
8	1	0	0	
3	3	2	0	
0	7	0	2	
2	1	1	3	
2	3	2	2	
2	0	5	1	
0	10	0	0	
0	3	0	5	
0	3	0	5	
0	5	2	2	
2	2	1	4	
0	8	0	1	
2	1	5	1	
0	8	0	1	
3	0	0	4	
3	1	1	4	
3	4	0	2	
0	0	2	7	

#INCLUSive Motif Model v1.0 
#
#ID = M00201-V$CEBP_C
#W = 18
#Consensus = NGWVTKNKGYAAKNSAYA
2	1	3	1	
0	0	6	0	
3	0	0	4	
3	2	2	0	
0	0	0	9	
0	0	4	5	
3	1	0	3	
0	2	3	3	
0	0	8	0	
0	4	0	3	
9	0	0	0	
9	0	0	0	
0	0	4	4	
2	1	4	0	
0	1	0	0	
6	1	0	0	
0	5	0	3	
4	0	1	1	

#INCLUSive Motif Model v1.0 
#
#ID = M00203-V$GATA_C
#W = 11
#Consensus = NGATAAGNMNN
6	0	4	4	
0	0	16	0	
16	0	0	0	
0	0	0	15	
16	0	0	0	
10	1	2	0	
4	0	10	0	
4	2	5	4	
5	6	2	1	
4	7	0	4	
4	4	1	5	

#INCLUSive Motif Model v1.0 
#
#ID = M00205-V$GRE_C
#W = 16
#Consensus = GGTACAANNTGTYCTK
0	0	5	2	
0	0	5	2	
0	1	0	5	
6	0	0	0	
0	6	0	1	
5	2	0	0	
4	0	1	0	
2	0	1	3	
2	3	2	0	
1	0	0	6	
0	0	8	0	
0	0	0	8	
0	2	0	4	
0	8	0	0	
0	0	0	8	
0	0	2	2	

#INCLUSive Motif Model v1.0 
#
#ID = M00206-V$HNF1_C
#W = 17
#Consensus = DGTTAATKAWTNACCAM
3	0	2	2	
0	0	8	0	
0	1	1	5	
0	1	0	7	
8	0	0	0	
7	0	0	0	
0	0	0	7	
0	0	1	1	
7	0	0	0	
3	0	0	4	
0	0	0	8	
4	1	0	2	
6	0	0	1	
2	6	0	0	
0	5	0	2	
5	0	0	2	
4	3	0	0	

#INCLUSive Motif Model v1.0 
#
#ID = M00208-V$NFKB_C
#W = 12
#Consensus = NGGGACTTTCCA
5	2	9	3	
0	0	22	0	
0	0	22	0	
0	0	22	0	
22	0	0	0	
4	12	0	5	
1	0	0	21	
0	5	0	16	
0	6	0	15	
1	20	0	0	
0	21	0	0	
13	4	2	1	

#INCLUSive Motif Model v1.0 
#
#ID = M00209-V$NFY_C
#W = 14
#Consensus = NCTGATTGGYTASY
1	1	0	2	
0	4	0	1	
0	0	0	7	
0	0	7	0	
7	0	0	0	
0	0	0	7	
0	0	0	7	
0	0	7	0	
0	0	7	0	
0	3	0	3	
0	0	0	5	
4	0	0	0	
1	2	2	0	
1	1	0	3	

#INCLUSive Motif Model v1.0 
#
#ID = M00210-V$OCT_C
#W = 13
#Consensus = CTNATTTGCATAY
2	5	0	1	
0	0	0	8	
1	4	2	1	
8	1	0	0	
0	0	0	10	
0	0	0	10	
1	0	0	8	
0	0	8	1	
0	10	0	0	
9	0	0	0	
0	0	0	10	
6	0	2	0	
1	4	0	3	

#INCLUSive Motif Model v1.0 
#
#ID = M00211-V$PADS_C
#W = 9
#Consensus = HGTGGTCTC
2	2	0	3	
0	0	8	0	
0	0	0	8	
0	0	8	0	
1	0	5	0	
0	0	0	8	
0	5	1	0	
0	0	0	7	
0	5	0	1	

#INCLUSive Motif Model v1.0 
#
#ID = M00212-V$POLY_C
#W = 18
#Consensus = CAATAAAACCYYYYKCTN
1	5	1	1	
9	0	0	0	
6	0	1	2	
0	0	0	9	
9	0	0	0	
9	0	0	0	
9	0	0	0	
4	1	1	0	
0	8	0	0	
0	5	1	2	
1	2	0	4	
0	5	0	4	
0	4	0	4	
0	4	1	4	
1	0	3	4	
0	7	2	0	
0	0	0	9	
0	2	4	2	

#INCLUSive Motif Model v1.0 
#
#ID = M00214-V$SEF1_C
#W = 19
#Consensus = AACACGGATATCTGTGGTY
6	0	0	0	
6	0	1	0	
0	6	0	0	
7	0	0	0	
0	2	0	0	
0	1	6	0	
0	0	6	0	
7	0	0	0	
0	0	0	5	
6	0	1	0	
0	0	0	6	
0	8	0	0	
0	0	0	8	
0	0	8	0	
0	0	0	7	
0	0	8	0	
0	0	8	0	
0	0	0	8	
1	3	0	3	

#INCLUSive Motif Model v1.0 
#
#ID = M00215-V$SRF_C
#W = 15
#Consensus = DCCWTATATGGNCWN
1	0	3	1	
0	12	0	0	
0	12	0	0	
7	1	0	4	
2	0	0	10	
9	0	0	2	
0	1	0	10	
10	0	0	2	
3	0	0	9	
0	0	12	0	
0	0	12	0	
3	6	2	1	
1	7	2	0	
6	2	0	3	
1	2	4	4	

#INCLUSive Motif Model v1.0 
#
#ID = M00216-V$TATA_C
#W = 10
#Consensus = NCTATAAAAR
3	3	2	3	
0	10	2	0	
0	3	0	9	
9	0	0	3	
0	0	0	13	
13	0	0	0	
12	0	0	0	
13	0	0	0	
13	0	0	0	
3	1	6	1	

#INCLUSive Motif Model v1.0 
#
#ID = M00217-V$USF_C
#W = 8
#Consensus = NCACGTGN
1	4	0	2	
0	10	0	0	
8	1	0	0	
0	9	0	0	
1	0	7	0	
0	0	0	10	
0	0	10	0	
2	3	0	2	

#INCLUSive Motif Model v1.0 
#
#ID = M00220-V$SREBP1_01
#W = 11
#Consensus = NATCACGTGAY
4	10	11	5	
23	1	5	1	
1	1	0	28	
0	30	0	0	
30	0	0	0	
0	27	1	2	
2	6	22	0	
0	0	0	30	
0	0	30	0	
21	3	1	2	
2	12	5	11	

#INCLUSive Motif Model v1.0 
#
#ID = M00221-V$SREBP1_02
#W = 11
#Consensus = KATCACCCCAC
0	1	3	3	
5	0	2	0	
0	0	0	7	
0	7	0	0	
7	0	0	0	
0	7	0	0	
0	7	0	0	
0	7	0	0	
0	7	0	0	
7	0	0	0	
0	7	0	0	

#INCLUSive Motif Model v1.0 
#
#ID = M00222-V$HAND1E47_01
#W = 16
#Consensus = NNNNGNRTCTGGMWTT
12	5	4	8	
10	5	4	10	
8	2	8	11	
4	4	13	8	
5	2	18	4	
4	10	8	7	
10	0	16	3	
2	2	0	25	
1	27	1	0	
0	0	0	29	
0	0	29	0	
0	3	25	1	
10	13	1	5	
15	1	3	10	
6	5	3	15	
5	5	4	15	

#INCLUSive Motif Model v1.0 
#
#ID = M00223-V$STAT_01
#W = 9
#Consensus = TTCCCGKAA
0	0	0	14	
0	0	0	14	
2	12	0	0	
0	12	0	2	
0	9	2	3	
4	2	8	0	
0	0	8	6	
13	1	0	0	
14	0	0	0	

#INCLUSive Motif Model v1.0 
#
#ID = M00224-V$STAT1_01
#W = 17
#Consensus = NNNSANTTCGAANTNSN
8	18	41	32	
23	9	37	29	
13	31	19	35	
17	37	38	6	
59	13	15	11	
31	26	9	33	
0	0	0	100	
0	0	0	100	
0	100	0	0	
0	0	100	0	
100	0	0	0	
100	0	0	0	
36	8	29	25	
11	11	11	66	
24	12	46	15	
12	36	49	1	
31	12	39	16	

#INCLUSive Motif Model v1.0 
#
#ID = M00225-V$STAT3_01
#W = 15
#Consensus = NGNTTCCSGAATNNN
16	20	30	32	
2	18	59	20	
9	17	39	33	
0	0	0	100	
0	0	0	100	
0	100	0	0	
0	100	0	0	
0	50	50	0	
0	0	100	0	
100	0	0	0	
100	0	0	0	
1	13	1	82	
34	18	28	18	
27	18	22	32	
19	24	16	40	

#INCLUSive Motif Model v1.0 
#
#ID = M00227-V$VMYB_02
#W = 9
#Consensus = NSYAACGGH
3	8	6	11	
4	13	9	3	
0	13	0	16	
29	0	0	0	
29	0	0	0	
0	29	0	0	
0	1	24	4	
0	0	29	0	
9	11	0	9	

#INCLUSive Motif Model v1.0 
#
#ID = M00228-V$VBP_01
#W = 10
#Consensus = GTTACRTMAT
4	2	11	1	
0	0	0	18	
0	0	0	18	
15	1	2	0	
0	14	1	3	
8	0	10	0	
0	0	0	11	
7	4	0	0	
10	0	0	1	
1	1	3	6	

#INCLUSive Motif Model v1.0 
#
#ID = M00231-V$MEF2_02
#W = 22
#Consensus = NNNNNNKCTAWAAATAGMNNNN
5	28	25	42	
16	32	31	21	
18	36	27	19	
19	25	33	23	
22	12	43	23	
33	9	21	37	
20	4	43	33	
3	85	3	9	
3	8	0	89	
85	0	0	15	
57	0	0	41	
91	0	1	8	
96	0	0	4	
93	0	1	6	
0	0	0	100	
100	0	0	0	
9	0	90	1	
34	46	11	9	
36	28	8	28	
20	37	15	28	
30	34	13	23	
23	23	22	32	

#INCLUSive Motif Model v1.0 
#
#ID = M00232-V$MEF2_03
#W = 22
#Consensus = NNNNNWKCTAWAAATAGMNNNN
22	22	24	32	
26	27	29	18	
26	14	26	32	
18	21	37	24	
22	3	49	26	
31	10	9	50	
15	4	39	42	
0	98	0	2	
0	0	0	100	
80	0	1	19	
53	0	0	47	
92	0	0	8	
91	1	2	5	
99	0	0	1	
0	0	0	100	
98	0	0	2	
5	0	92	3	
46	39	4	11	
42	27	6	25	
26	34	6	34	
30	28	18	24	
30	28	23	19	

#INCLUSive Motif Model v1.0 
#
#ID = M00233-V$MEF2_04
#W = 22
#Consensus = NNTGTTACTAAAAATAGAAMNN
41	27	15	17	
13	43	32	12	
7	9	7	77	
7	0	84	9	
9	0	7	84	
0	1	4	86	
63	1	20	16	
0	98	2	0	
0	2	0	98	
91	2	0	7	
68	0	0	32	
100	0	0	0	
100	0	0	0	
100	0	0	0	
0	2	0	98	
100	0	0	0	
2	0	98	0	
80	9	6	5	
72	6	0	22	
43	36	2	18	
27	48	9	16	
21	23	17	39	

#INCLUSive Motif Model v1.0 
#
#ID = M00235-V$AHRARNT_01
#W = 16
#Consensus = KNNKNNTYGCGTGCMS
17	0	33	50	
33	6	28	33	
32	16	26	26	
14	9	48	29	
27	14	40	18	
23	9	36	32	
9	5	23	64	
9	35	9	48	
0	0	96	4	
0	96	0	4	
0	0	100	0	
0	0	0	100	
0	0	100	0	
22	61	0	17	
33	50	0	17	
20	40	40	0	

#INCLUSive Motif Model v1.0 
#
#ID = M00236-V$ARNT_01
#W = 16
#Consensus = NDDNNCACGTGNNNNN
25	13	50	13	
30	0	30	40	
33	0	25	42	
33	8	42	17	
17	17	25	42	
20	80	0	0	
95	0	5	0	
0	100	0	0	
0	0	100	0	
0	0	0	100	
0	0	100	0	
24	35	24	18	
14	36	14	36	
17	42	25	17	
10	20	40	30	
13	38	25	25	

#INCLUSive Motif Model v1.0 
#
#ID = M00237-V$AHRARNT_02
#W = 19
#Consensus = GRGKATYGCGTGMCWNSCC
16	4	76	4	
32	8	48	12	
8	24	56	12	
12	12	44	32	
72	0	24	4	
0	0	16	84	
0	52	0	48	
0	0	100	0	
0	100	0	0	
0	0	100	0	
0	0	0	100	
0	0	100	0	
48	36	0	16	
8	56	28	8	
48	0	8	44	
40	4	32	24	
0	40	40	20	
0	72	16	12	
0	100	0	0	

#INCLUSive Motif Model v1.0 
#
#ID = M00238-V$BARBIE_01
#W = 15
#Consensus = ATNNAAAGCNGGNGG
10	2	1	2	
2	1	3	9	
4	7	1	3	
6	2	2	5	
15	0	0	0	
15	0	0	0	
15	0	0	0	
0	0	15	0	
1	9	4	1	
4	3	1	7	
1	1	10	3	
4	1	8	2	
5	2	4	4	
2	0	9	4	
2	1	11	1	

#INCLUSive Motif Model v1.0 
#
#ID = M00239-V$T3R_01
#W = 16
#Consensus = SNNTRAGGTCACGSNN
3	7	7	0	
8	3	2	4	
3	4	5	5	
0	0	1	16	
7	1	9	0	
16	0	1	0	
0	0	17	0	
0	0	17	0	
0	0	0	17	
0	17	0	0	
17	0	0	0	
2	12	0	3	
2	3	10	2	
2	8	7	0	
3	6	3	5	
6	5	3	3	

#INCLUSive Motif Model v1.0 
#
#ID = M00240-V$NKX25_01
#W = 7
#Consensus = TYAAGTG
1	0	1	5	
0	4	0	3	
7	0	0	0	
7	0	0	0	
0	0	7	0	
0	0	0	7	
1	0	6	0	

#INCLUSive Motif Model v1.0 
#
#ID = M00241-V$NKX25_02
#W = 8
#Consensus = CWTAATTG
0	4	1	0	
2	0	0	3	
0	0	0	5	
5	0	0	0	
5	0	0	0	
0	0	0	5	
1	0	0	4	
1	1	3	0	

#INCLUSive Motif Model v1.0 
#
#ID = M00242-V$PPARA_01
#W = 20
#Consensus = CARAACTAGGNCAAAGGTCA
1	5	1	0	
4	1	0	2	
4	0	3	0	
5	1	1	0	
4	0	1	2	
1	5	1	0	
0	2	0	5	
6	0	1	0	
0	0	7	0	
0	0	7	0	
1	2	1	3	
1	6	0	0	
7	0	0	0	
5	0	0	2	
7	0	0	0	
0	0	7	0	
0	0	5	2	
0	0	0	7	
0	6	1	0	
6	0	0	1	

#INCLUSive Motif Model v1.0 
#
#ID = M00243-V$EGR1_01
#W = 12
#Consensus = WTGCGTGGGCGK
45	6	6	42	
5	2	5	87	
7	0	92	0	
0	98	0	1	
1	0	98	0	
0	1	14	83	
30	0	69	0	
0	0	100	0	
0	0	100	0	
12	76	0	10	
0	0	100	0	
0	0	42	57	

#INCLUSive Motif Model v1.0 
#
#ID = M00244-V$NGFIC_01
#W = 12
#Consensus = WTGCGTGGGYGG
52	0	10	36	
9	9	7	73	
1	0	98	0	
5	94	0	0	
0	0	100	0	
0	0	9	90	
24	0	75	0	
0	0	100	0	
0	0	100	0	
9	56	0	34	
0	0	100	0	
2	0	70	28	

#INCLUSive Motif Model v1.0 
#
#ID = M00245-V$EGR3_01
#W = 12
#Consensus = NTGCGTGGGCGK
30	27	27	15	
17	7	9	65	
1	0	98	0	
0	100	0	0	
0	0	100	0	
0	0	0	100	
32	0	67	0	
0	0	100	0	
0	0	100	0	
5	88	0	5	
0	0	100	0	
2	0	34	64	

#INCLUSive Motif Model v1.0 
#
#ID = M00246-V$EGR2_01
#W = 12
#Consensus = NTGCGTRGGCGK
31	9	25	34	
5	3	9	81	
3	0	96	0	
6	90	0	3	
0	0	100	0	
0	0	0	100	
37	0	62	0	
0	0	100	0	
0	0	100	0	
5	82	0	12	
1	0	97	1	
2	2	44	50	

#INCLUSive Motif Model v1.0 
#
#ID = M00248-V$OCT1_07
#W = 12
#Consensus = TNTATGBTAATT
22	6	11	56	
22	28	28	22	
6	6	0	89	
100	0	0	0	
0	0	0	100	
0	0	95	5	
0	39	32	28	
24	0	0	76	
100	0	0	0	
100	0	0	0	
0	0	0	100	
0	0	0	100	

#INCLUSive Motif Model v1.0 
#
#ID = M00249-V$CHOP_01
#W = 13
#Consensus = NNRTGCAATMCCC
14	7	12	6	
11	7	14	7	
18	3	15	3	
0	1	0	38	
0	0	38	1	
4	33	0	2	
38	1	0	0	
36	2	1	0	
0	6	0	33	
14	17	5	3	
4	23	9	3	
0	26	6	7	
1	27	4	7	

#INCLUSive Motif Model v1.0 
#
#ID = M00250-V$GFI1_01
#W = 24
#Consensus = NNNNNNNAAATCACWGYNNNNNNN
6	3	3	3	
6	6	4	3	
10	7	4	4	
11	6	8	3	
11	6	9	5	
10	9	7	7	
6	14	4	16	
32	6	4	2	
54	0	0	0	
54	0	0	0	
0	0	0	54	
0	54	0	0	
35	2	1	13	
6	26	13	4	
21	0	9	18	
4	4	36	4	
3	26	3	14	
17	10	6	11	
8	9	9	14	
11	6	10	9	
4	10	4	11	
4	8	10	4	
7	8	3	5	
4	7	5	5	

#INCLUSive Motif Model v1.0 
#
#ID = M00251-V$XBP1_01
#W = 17
#Consensus = NNGNTGACGTGKNNNWT
14	1	10	8	
4	5	9	15	
6	2	21	4	
16	7	4	6	
4	3	2	24	
1	4	21	7	
33	0	0	0	
0	33	0	0	
0	0	33	0	
0	0	0	33	
3	2	28	0	
4	2	10	17	
7	14	4	8	
9	14	5	5	
8	9	3	13	
17	0	2	14	
6	2	8	17	

#INCLUSive Motif Model v1.0 
#
#ID = M00252-V$TATA_01
#W = 15
#Consensus = STATAAAWRNNNNNN
61	145	152	31	
16	46	18	309	
352	0	2	35	
3	10	2	374	
354	0	5	30	
268	0	0	121	
360	3	20	6	
222	2	44	121	
155	44	157	33	
56	135	150	48	
83	147	128	31	
82	127	128	52	
82	118	128	61	
68	107	139	75	
77	101	140	71	

#INCLUSive Motif Model v1.0 
#
#ID = M00253-V$CAP_01
#W = 8
#Consensus = NCANHNNN
49	48	69	137	
0	303	0	0	
288	0	0	15	
26	81	116	80	
77	95	0	131	
67	118	46	72	
45	85	73	100	
50	96	56	101	

#INCLUSive Motif Model v1.0 
#
#ID = M00254-V$CAAT_01
#W = 12
#Consensus = NNNRRCCAATSA
56	55	12	52	
32	52	43	48	
25	47	24	79	
102	1	70	2	
51	6	99	19	
0	173	1	1	
0	174	0	1	
175	0	0	0	
119	8	21	27	
17	0	15	143	
23	90	59	3	
116	6	52	1	

#INCLUSive Motif Model v1.0 
#
#ID = M00255-V$GC_01
#W = 14
#Consensus = NRGGGGCGGGGCNK
102	40	50	82	
97	31	112	34	
50	6	154	64	
67	1	206	0	
0	0	274	0	
2	0	272	0	
54	170	0	50	
46	1	224	3	
1	3	222	48	
79	0	171	24	
23	17	192	42	
0	166	35	73	
20	86	52	116	
40	24	109	101	

#INCLUSive Motif Model v1.0 
#
#ID = M00256-V$NRSF_01
#W = 21
#Consensus = TTCAGCACCACGGACAGMGCC
2	2	3	21	
0	4	3	21	
0	27	0	1	
28	0	0	0	
0	0	28	0	
0	27	0	1	
28	0	0	0	
0	28	0	0	
0	28	0	0	
17	0	7	4	
4	20	2	2	
1	0	27	0	
0	0	28	0	
23	1	0	4	
0	26	2	0	
28	0	0	0	
0	0	28	0	
10	17	0	1	
7	4	16	1	
2	16	8	2	
4	22	0	2	

#INCLUSive Motif Model v1.0 
#
#ID = M00257-V$RREB1_01
#W = 14
#Consensus = CCCCAAACMMCCCC
3	8	0	0	
0	11	0	0	
1	10	0	0	
0	11	0	0	
11	0	0	0	
9	2	0	0	
8	3	0	0	
2	8	0	1	
4	7	0	0	
7	4	0	0	
3	8	0	0	
2	9	0	0	
3	8	0	0	
2	7	1	1	

#INCLUSive Motif Model v1.0 
#
#ID = M00258-V$ISRE_01
#W = 15
#Consensus = CAGTTTCWCTTTYCC
1	8	2	2	
12	0	1	0	
0	0	13	0	
0	0	0	13	
0	0	0	13	
0	0	0	13	
0	13	0	0	
7	1	1	4	
1	7	2	3	
1	0	0	12	
0	0	0	13	
0	3	0	10	
0	8	0	5	
2	7	2	2	
1	8	3	1	

#INCLUSive Motif Model v1.0 
#
#ID = M00260-V$HLF_01
#W = 10
#Consensus = GTTACRYAAT
6	0	12	0	
0	0	0	18	
1	0	0	17	
14	1	3	0	
0	14	1	3	
7	0	11	0	
1	7	0	10	
12	5	1	0	
17	0	0	1	
2	3	1	12	

#INCLUSive Motif Model v1.0 
#
#ID = M00261-V$OLF1_01
#W = 22
#Consensus = NNCDABTCCCYAGRGARBNKGN
2	3	2	1	
3	1	2	2	
2	5	1	0	
3	0	2	3	
6	0	1	1	
0	3	2	3	
0	0	0	8	
0	8	0	0	
0	8	0	0	
0	7	0	1	
1	4	0	3	
4	1	2	1	
2	0	6	0	
3	0	5	0	
0	0	8	0	
5	0	2	1	
3	1	4	0	
0	2	3	3	
2	1	2	3	
0	1	3	4	
2	1	5	0	
1	2	2	3	

#INCLUSive Motif Model v1.0 
#
#ID = M00262-V$STAF_01
#W = 22
#Consensus = NTTWCCCANMATGCAYYRCGNY
27	15	24	33	
11	23	11	52	
6	20	6	65	
55	3	10	31	
1	95	0	3	
0	100	0	0	
0	100	0	0	
83	0	14	1	
3	38	30	27	
54	35	9	0	
91	1	6	0	
1	0	1	97	
0	19	75	5	
1	97	1	0	
74	15	2	7	
23	34	0	42	
1	46	3	48	
29	2	58	9	
3	77	9	9	
23	7	61	7	
21	35	14	28	
7	38	15	38	

#INCLUSive Motif Model v1.0 
#
#ID = M00264-V$STAF_02
#W = 21
#Consensus = MNTTCCCAKMATKCMWNGCRA
5	3	1	1	
2	3	1	4	
0	2	2	6	
2	1	0	7	
1	8	0	1	
0	10	0	0	
0	10	0	0	
9	0	1	0	
1	1	3	5	
3	5	2	0	
6	1	2	1	
0	0	2	8	
0	2	5	3	
0	10	0	0	
4	5	0	1	
3	1	1	5	
2	2	1	5	
1	1	7	1	
3	7	0	0	
3	1	4	1	
4	2	2	0	

#INCLUSive Motif Model v1.0 
#
#ID = M00267-V$XFD1_01
#W = 14
#Consensus = YAWGTAAATAWWRY
1	3	0	2	
4	0	1	1	
2	1	0	3	
2	0	4	0	
0	0	0	6	
6	0	0	0	
6	0	0	0	
6	0	0	0	
0	2	0	4	
6	0	0	0	
3	1	0	2	
2	0	1	3	
2	0	3	1	
0	3	1	2	

#INCLUSive Motif Model v1.0 
#
#ID = M00268-V$XFD2_01
#W = 14
#Consensus = WNTATAAACAWNNR
3	1	0	2	
2	1	1	2	
2	0	0	4	
5	0	1	0	
0	0	0	6	
6	0	0	0	
6	0	0	0	
6	0	0	0	
0	5	0	1	
6	0	0	0	
2	0	1	3	
2	1	1	2	
1	2	2	1	
3	0	2	1	

#INCLUSive Motif Model v1.0 
#
#ID = M00269-V$XFD3_01
#W = 14
#Consensus = TNWGTAAACAAWMW
2	0	0	4	
1	1	3	1	
3	0	1	2	
0	0	6	0	
0	0	0	6	
4	2	0	0	
6	0	0	0	
6	0	0	0	
0	5	0	1	
6	0	0	0	
4	0	0	2	
3	1	0	2	
3	2	0	1	
3	0	1	2	

#INCLUSive Motif Model v1.0 
#
#ID = M00271-V$AML1_01
#W = 6
#Consensus = TGTGGT
5	1	1	50	
2	2	53	0	
4	14	0	39	
0	0	57	0	
1	0	56	0	
1	3	0	53	

#INCLUSive Motif Model v1.0 
#
#ID = M00272-V$P53_02
#W = 10
#Consensus = NGRCWTGYCY
40	13	23	23	
20	3	70	5	
55	3	40	0	
0	93	0	5	
53	8	8	30	
15	0	3	82	
0	0	100	0	
0	50	0	50	
0	68	0	30	
12	35	3	48	

#INCLUSive Motif Model v1.0 
#
#ID = M00273-V$R_01
#W = 21
#Consensus = NNGKCCNCSNRNYGTGGTGCN
4	10	8	13	
3	7	8	17	
0	1	34	0	
1	3	16	15	
3	29	2	1	
0	35	0	0	
7	5	17	6	
2	22	2	9	
3	14	15	3	
12	7	7	9	
18	2	10	5	
11	4	7	13	
1	20	1	13	
2	1	32	0	
6	9	0	20	
1	0	33	1	
0	0	34	1	
0	3	0	32	
0	0	35	0	
1	20	4	10	
14	12	3	6	

#INCLUSive Motif Model v1.0 
#
#ID = M00277-V$LMO2COM_01
#W = 12
#Consensus = CNNCAGGTGBNN
3	16	8	3	
4	10	11	6	
6	12	10	3	
0	31	0	0	
31	0	0	0	
2	0	24	5	
2	8	21	0	
0	0	0	31	
0	0	31	0	
0	14	8	9	
10	5	4	10	
3	8	14	6	

#INCLUSive Motif Model v1.0 
#
#ID = M00278-V$LMO2COM_02
#W = 9
#Consensus = NMGATANSG
5	14	6	5	
14	11	0	6	
0	0	31	0	
31	0	0	0	
0	0	0	31	
31	0	0	0	
10	7	11	3	
1	11	15	4	
3	8	19	1	

#INCLUSive Motif Model v1.0 
#
#ID = M00279-V$MIF1_01
#W = 18
#Consensus = NNGTTGCWWGGYAACNGS
1	2	1	2	
2	2	1	1	
0	0	6	0	
0	0	1	5	
0	0	0	6	
0	1	4	0	
0	5	0	0	
2	0	0	3	
3	1	0	2	
1	0	4	0	
0	0	6	0	
0	3	0	3	
5	1	0	0	
6	0	0	0	
0	6	0	0	
1	1	2	2	
0	1	4	1	
0	2	3	1	

#INCLUSive Motif Model v1.0 
#
#ID = M00280-V$RFX1_01
#W = 17
#Consensus = NNGTNRCNWRGYAACNN
5	5	6	8	
10	4	8	6	
6	4	22	0	
3	2	7	20	
11	10	2	9	
13	1	17	1	
3	25	1	3	
4	14	7	7	
4	2	0	6	
11	3	17	1	
0	0	32	0	
3	16	3	10	
30	0	1	1	
32	0	0	0	
0	32	0	0	
11	9	7	4	
11	3	5	10	

#INCLUSive Motif Model v1.0 
#
#ID = M00281-V$RFX1_02
#W = 18
#Consensus = NNGTNRCNATRGYAACNN
5	5	6	8	
10	4	8	6	
6	4	22	0	
3	2	7	20	
11	10	2	9	
13	1	17	1	
3	25	1	3	
4	14	7	7	
9	3	2	2	
4	2	0	10	
11	3	17	1	
0	0	32	0	
3	16	3	10	
30	0	1	1	
32	0	0	0	
0	32	0	0	
11	9	7	4	
11	3	5	10	

#INCLUSive Motif Model v1.0 
#
#ID = M00284-V$TCF11MAFG_01
#W = 22
#Consensus = NNNNNATGACTCAGCANTTNNG
4	6	3	1	
4	4	1	5	
6	2	2	4	
5	4	2	3	
5	4	2	3	
9	0	4	1	
0	0	0	14	
0	0	14	0	
14	0	0	0	
0	12	2	0	
3	0	3	8	
2	8	1	2	
11	0	1	2	
1	0	12	1	
0	13	0	1	
13	0	1	0	
6	2	3	3	
3	1	2	8	
4	0	1	9	
5	5	3	1	
3	3	1	7	
1	2	8	2	

#INCLUSive Motif Model v1.0 
#
#ID = M00285-V$TCF11_01
#W = 13
#Consensus = GTCATNNWNNNNN
3	2	26	0	
0	0	0	31	
0	31	0	0	
31	0	0	0	
1	5	0	25	
5	8	8	10	
7	9	5	10	
11	3	3	14	
9	3	10	9	
4	8	10	9	
8	8	7	7	
8	8	7	7	
5	8	10	6	

#INCLUSive Motif Model v1.0 
#
#ID = M00287-V$NFY_01
#W = 16
#Consensus = NNNRRCCAATSRGNNN
52	47	41	22	
22	51	38	52	
16	67	40	41	
80	19	60	5	
68	7	78	11	
0	164	0	0	
2	161	1	0	
160	0	1	3	
164	0	0	0	
0	1	0	163	
20	88	50	6	
96	10	55	3	
21	28	98	17	
58	57	33	16	
47	11	72	34	
34	53	40	35	

#INCLUSive Motif Model v1.0 
#
#ID = M00289-V$HFH3_01
#W = 13
#Consensus = KNNTRTTTRTTTA
20	3	45	32	
12	26	39	23	
34	12	27	27	
0	0	0	100	
42	0	58	0	
0	0	0	100	
0	0	0	100	
0	0	0	100	
48	0	52	0	
0	23	0	77	
26	3	13	58	
7	3	13	77	
55	6	16	23	

#INCLUSive Motif Model v1.0 
#
#ID = M00290-V$FREAC2_01
#W = 16
#Consensus = NNANNGTAAACAANNN
1	10	7	9	
10	7	5	5	
17	4	2	4	
13	5	5	4	
3	11	8	5	
7	0	20	0	
0	0	0	27	
27	0	0	0	
27	0	0	0	
27	0	0	0	
0	25	0	2	
27	0	0	0	
16	4	2	5	
7	4	6	10	
9	11	4	3	
6	9	7	5	

#INCLUSive Motif Model v1.0 
#
#ID = M00291-V$FREAC3_01
#W = 16
#Consensus = NNNNNGTAAATAAACA
4	4	5	3	
2	5	6	3	
4	4	3	5	
6	4	5	1	
7	3	2	4	
0	0	16	0	
0	0	0	16	
16	0	0	0	
16	0	0	0	
16	0	0	0	
0	4	0	12	
16	0	0	0	
14	1	0	1	
12	0	2	2	
0	11	4	1	
11	2	3	0	

#INCLUSive Motif Model v1.0 
#
#ID = M00292-V$FREAC4_01
#W = 16
#Consensus = CTWAWGTAAACANWGN
0	14	6	0	
2	6	0	12	
8	0	0	12	
15	0	5	0	
11	0	3	6	
1	0	19	0	
0	0	0	20	
19	1	0	0	
20	0	0	0	
20	0	0	0	
0	20	0	0	
20	0	0	0	
7	2	4	7	
7	3	1	9	
4	4	11	1	
3	6	8	3	

#INCLUSive Motif Model v1.0 
#
#ID = M00293-V$FREAC7_01
#W = 16
#Consensus = WNNANATAAAYANNNN
7	1	4	11	
10	4	2	7	
6	3	6	8	
13	4	4	2	
4	10	2	7	
21	0	2	0	
0	2	0	21	
22	1	0	0	
23	0	0	0	
23	0	0	0	
0	14	0	9	
21	1	1	0	
9	4	2	8	
7	3	9	4	
10	3	5	5	
7	4	4	8	

#INCLUSive Motif Model v1.0 
#
#ID = M00294-V$HFH8_01
#W = 13
#Consensus = NNNTGTTTATNTR
13	18	11	6	
16	8	11	13	
13	4	10	21	
0	0	0	48	
7	0	41	0	
0	0	0	48	
0	0	0	48	
0	0	0	48	
39	0	9	0	
0	6	0	42	
20	1	11	16	
5	14	1	28	
18	4	22	4	

#INCLUSive Motif Model v1.0 
#
#ID = M00302-V$NFAT_Q6
#W = 12
#Consensus = NANWGGAAAANN
6	11	2	7	
13	4	5	4	
5	5	8	8	
12	1	2	11	
2	0	23	1	
0	0	26	0	
26	0	0	0	
25	0	1	0	
25	1	0	0	
15	5	2	4	
9	6	2	9	
5	6	6	9	

#INCLUSive Motif Model v1.0 
#
#ID = M00309-V$ACAAT_B
#W = 9
#Consensus = SATTGGTGG
0	2	2	0	
5	0	0	0	
0	0	0	5	
0	0	0	5	
0	0	5	0	
0	0	5	0	
0	0	0	4	
0	0	4	0	
0	0	5	0	

#INCLUSive Motif Model v1.0 
#
#ID = M00310-V$APOLYA_B
#W = 15
#Consensus = AATAAACGCCNATTK
6	0	0	0	
5	0	0	0	
0	0	0	6	
6	0	0	0	
6	0	0	0	
6	0	0	0	
0	4	0	0	
0	0	4	0	
0	5	0	0	
0	6	0	0	
0	0	0	0	
4	0	0	1	
0	0	0	6	
0	0	0	6	
0	0	1	3	

#INCLUSive Motif Model v1.0 
#
#ID = M00311-V$ATATA_B
#W = 10
#Consensus = STATWTAAGY
0	1	2	0	
0	0	0	5	
5	0	0	0	
0	1	0	4	
2	0	0	2	
0	0	0	5	
5	0	0	0	
5	0	0	0	
0	0	5	0	
0	3	0	2	

#INCLUSive Motif Model v1.0 
#
#ID = M00312-V$BEL1_B
#W = 28
#Consensus = DANCWGCTGACRCWGMGGKNAYTNYCNM
4	0	2	3	
10	0	0	0	
5	3	1	1	
0	9	0	0	
4	0	0	7	
0	0	11	0	
0	11	0	0	
0	0	0	11	
0	0	9	1	
11	0	0	0	
0	6	2	2	
4	0	5	1	
0	8	0	0	
3	0	1	5	
0	0	7	3	
3	4	1	0	
2	1	7	0	
1	2	6	1	
0	1	5	4	
1	2	4	3	
7	2	0	1	
0	7	0	4	
2	0	0	7	
2	1	1	4	
0	5	0	4	
0	8	2	0	
4	4	3	0	
6	4	0	0	

#INCLUSive Motif Model v1.0 
#
#ID = M00313-V$GEN_INI2_B
#W = 8
#Consensus = CNTCANTY
2	11	4	3	
2	9	6	4	
3	4	3	11	
0	19	0	2	
20	1	0	0	
4	3	6	8	
4	0	1	16	
1	8	4	8	

#INCLUSive Motif Model v1.0 
#
#ID = M00314-V$GEN_INI3_B
#W = 8
#Consensus = CNNCANTN
2	10	4	3	
2	9	6	3	
3	4	3	10	
0	18	0	2	
20	0	0	0	
4	2	6	8	
4	0	1	15	
1	8	4	7	

#INCLUSive Motif Model v1.0 
#
#ID = M00315-V$GEN_INI_B
#W = 8
#Consensus = CNTCANTY
3	12	4	3	
2	10	7	4	
3	5	3	12	
0	20	1	2	
21	1	1	0	
4	3	7	8	
4	0	1	17	
1	9	4	8	

#INCLUSive Motif Model v1.0 
#
#ID = M00317-V$LDSPOLYA_B
#W = 16
#Consensus = NNNSTGTGTDYYCWTN
5	5	2	4	
3	1	7	3	
5	6	1	4	
0	7	8	1	
0	0	0	16	
0	0	16	0	
2	0	3	11	
0	3	9	4	
0	1	0	15	
5	0	4	7	
1	9	1	5	
1	6	0	9	
4	9	2	1	
8	0	1	7	
0	3	2	11	
1	7	3	5	

#INCLUSive Motif Model v1.0 
#
#ID = M00318-V$LPOLYA_B
#W = 8
#Consensus = YAATAAAG
1	4	0	2	
10	0	0	0	
10	0	0	0	
0	0	0	10	
10	0	0	0	
10	0	0	0	
10	0	0	0	
0	0	7	2	

#INCLUSive Motif Model v1.0 
#
#ID = M00319-V$MEF3_B
#W = 13
#Consensus = KGSTCAGGTTWCN
0	0	3	2	
0	1	4	0	
0	2	3	0	
0	0	0	5	
0	5	0	0	
5	0	0	0	
0	0	5	0	
0	0	5	0	
0	1	0	4	
0	0	0	5	
2	0	0	3	
0	4	0	1	
2	1	1	1	

#INCLUSive Motif Model v1.0 
#
#ID = M00320-V$MTATA_B
#W = 17
#Consensus = CBNTATAAANCNCNVSS
1	6	3	2	
0	4	4	4	
3	5	2	2	
0	2	0	10	
8	0	0	4	
0	0	0	12	
12	0	0	0	
10	0	0	2	
11	1	0	0	
4	1	3	4	
2	8	0	2	
1	4	5	2	
0	6	3	3	
1	4	5	2	
4	3	5	0	
0	6	4	2	
0	4	6	2	

#INCLUSive Motif Model v1.0 
#
#ID = M00321-V$MUSCLE_INI_B
#W = 21
#Consensus = NNNCNCCNCCACCCMGSNGCC
4	3	4	5	
2	6	5	3	
3	7	5	1	
3	8	4	1	
2	4	8	2	
4	8	3	1	
2	9	2	2	
5	4	6	1	
4	8	2	2	
0	16	0	0	
16	0	0	0	
1	11	1	3	
1	8	3	4	
2	10	4	0	
7	8	0	1	
3	3	9	1	
1	6	8	1	
5	5	4	2	
2	3	11	0	
1	8	3	4	
3	8	2	3	

#INCLUSive Motif Model v1.0 
#
#ID = M00322-V$MYCMAX_B
#W = 10
#Consensus = GCCAYGYGSN
3	3	11	1	
0	12	4	2	
0	18	0	0	
13	0	4	1	
0	11	0	7	
1	0	17	0	
1	10	0	7	
0	0	18	0	
2	9	5	1	
2	5	6	4	

#INCLUSive Motif Model v1.0 
#
#ID = M00323-V$MINI19_B
#W = 21
#Consensus = NNNNGVCNCCAYNCMRSNGSM
1	2	2	2	
1	2	2	2	
2	3	1	1	
2	3	2	1	
0	2	5	1	
2	3	3	0	
1	6	1	0	
2	3	2	1	
0	5	1	2	
0	8	0	0	
8	0	0	0	
1	4	0	3	
1	2	3	2	
0	6	2	0	
5	3	0	0	
3	0	5	0	
1	3	4	0	
1	2	3	2	
2	1	5	0	
0	4	3	1	
3	4	1	0	

#INCLUSive Motif Model v1.0 
#
#ID = M00324-V$MINI20_B
#W = 21
#Consensus = NNNNGVCNCCAYNCMRSNGSM
1	2	2	2	
1	2	2	2	
2	3	1	1	
2	3	1	1	
0	1	5	1	
2	2	3	0	
0	6	1	0	
2	3	1	1	
0	4	1	2	
0	7	0	0	
7	0	0	0	
1	3	0	3	
1	1	3	2	
0	5	2	0	
4	3	0	0	
3	0	4	0	
0	3	4	0	
1	2	2	2	
2	0	5	0	
0	3	3	1	
3	3	1	0	

#INCLUSive Motif Model v1.0 
#
#ID = M00325-V$NRSE_B
#W = 21
#Consensus = TTYAGCWCCDCGGASAGYRCC
1	1	0	4	
0	0	1	5	
0	4	0	2	
6	0	0	0	
0	0	6	0	
1	4	0	1	
4	0	0	2	
0	5	0	1	
0	6	0	0	
2	0	2	2	
0	6	0	0	
0	0	6	0	
0	0	6	0	
5	0	0	1	
0	2	4	0	
4	1	0	0	
0	0	5	1	
1	3	0	2	
2	0	4	0	
0	5	1	0	
0	5	0	0	

#INCLUSive Motif Model v1.0 
#
#ID = M00326-V$PAX1_B
#W = 18
#Consensus = CCGTTCCGCTCTAGATAT
0	5	0	0	
0	5	0	0	
0	0	5	0	
0	0	0	5	
0	0	0	5	
1	4	0	0	
0	5	0	0	
0	0	5	0	
0	4	1	0	
0	0	0	5	
0	5	0	0	
0	0	0	5	
5	0	0	0	
0	0	5	0	
5	0	0	0	
0	0	0	5	
5	0	0	0	
0	0	0	5	

#INCLUSive Motif Model v1.0 
#
#ID = M00327-V$PAX3_B
#W = 21
#Consensus = NNNNNNCGTCACGSTYNNNNN
21	5	10	15	
17	15	9	10	
23	13	10	5	
13	10	10	18	
12	8	11	20	
10	13	13	15	
4	28	9	10	
3	2	41	5	
6	2	0	43	
1	38	11	1	
44	3	1	3	
1	45	0	5	
0	0	46	5	
1	21	25	4	
10	3	0	38	
10	15	1	25	
15	10	15	11	
15	14	8	14	
15	5	21	10	
13	10	15	13	
16	8	9	18	

#INCLUSive Motif Model v1.0 
#
#ID = M00328-V$PAX8_B
#W = 18
#Consensus = NCNNTNNTGCRTGANNNN
9	2	4	8	
2	12	6	3	
11	5	2	5	
3	6	8	6	
5	5	1	12	
6	8	5	4	
9	3	3	8	
5	5	1	12	
1	2	17	3	
5	14	3	1	
8	1	12	2	
1	1	2	19	
2	1	17	3	
13	2	6	2	
7	3	8	5	
6	5	4	8	
5	5	3	10	
7	7	6	3	

#INCLUSive Motif Model v1.0 
#
#ID = M00329-V$PAX9_B
#W = 24
#Consensus = RWKACSCANNGNKGMGTGRCSACC
2	0	3	0	
3	0	0	2	
0	1	2	2	
4	0	1	0	
0	3	1	1	
0	2	3	0	
0	4	0	1	
5	0	0	0	
1	1	2	1	
1	2	1	1	
0	0	5	0	
2	1	1	1	
1	0	2	2	
0	0	5	0	
2	2	1	0	
1	0	4	0	
1	1	0	3	
1	0	4	0	
2	1	2	0	
1	3	0	1	
0	3	2	0	
2	0	1	1	
0	3	1	0	
1	2	0	1	

#INCLUSive Motif Model v1.0 
#
#ID = M00331-V$TAACC_B
#W = 23
#Consensus = MAGARAVWAGBCTAACCGCAAGN
3	4	0	1	
8	0	1	0	
2	1	5	0	
3	0	0	0	
5	1	3	0	
7	3	0	0	
3	3	4	0	
4	2	0	3	
8	0	0	1	
0	0	7	0	
0	2	3	3	
1	5	2	0	
1	0	0	9	
10	0	0	0	
10	0	0	0	
0	10	0	0	
0	10	0	0	
1	0	8	0	
0	9	0	0	
10	0	0	0	
10	0	0	0	
3	0	7	0	
4	2	0	2	

#INCLUSive Motif Model v1.0 
#
#ID = M00332-V$WHN_B
#W = 11
#Consensus = ANNGACGCTNN
59	10	10	21	
40	16	32	12	
12	32	28	28	
9	19	66	6	
100	0	0	0	
0	100	0	0	
0	0	100	0	
0	100	0	0	
8	19	18	55	
36	13	13	38	
15	17	23	45	

#INCLUSive Motif Model v1.0 
#
#ID = M00333-V$ZF5_B
#W = 13
#Consensus = NRNGNGCGCGCWN
3	6	3	5	
6	1	9	1	
3	2	8	4	
5	2	10	0	
3	4	8	2	
5	1	10	1	
0	14	0	3	
2	0	12	3	
1	11	1	4	
2	2	11	2	
0	14	1	2	
6	0	1	10	
5	2	3	7	

#INCLUSive Motif Model v1.0 
#
#ID = M00334-V$DTYPEPA_B
#W = 10
#Consensus = ACCATTAAAC
3	0	1	0	
0	4	0	0	
0	4	0	0	
4	0	0	0	
0	0	0	4	
0	0	0	4	
4	0	0	0	
4	0	0	0	
4	0	0	0	
0	3	0	1	

#INCLUSive Motif Model v1.0 
#
#ID = M00338-V$ATF_B
#W = 12
#Consensus = NTGACGTCANYS
2	2	4	3	
0	0	0	12	
0	0	12	0	
12	0	0	0	
0	12	0	0	
0	0	12	0	
0	0	0	11	
1	7	0	1	
7	0	0	3	
4	1	3	3	
1	5	0	4	
0	4	6	0	

#INCLUSive Motif Model v1.0 
#
#ID = M00339-V$ETS1_B
#W = 15
#Consensus = RCAGGAAGTGNNTNS
4	2	3	0	
0	8	3	0	
14	0	0	0	
0	0	14	0	
0	0	14	0	
14	0	0	0	
10	0	0	4	
3	0	10	0	
0	2	1	10	
3	1	7	1	
4	3	4	2	
0	3	4	5	
2	0	3	8	
2	3	6	1	
3	5	5	0	

#INCLUSive Motif Model v1.0 
#
#ID = M00340-V$ETS2_B
#W = 14
#Consensus = KRCAGGAARTRNKT
1	0	3	2	
4	0	2	0	
0	5	1	0	
7	0	0	0	
0	0	7	0	
0	0	7	0	
7	0	0	0	
6	0	0	0	
2	0	5	0	
0	2	0	5	
3	1	2	0	
2	2	0	1	
0	1	2	3	
1	0	0	4	

#INCLUSive Motif Model v1.0 
#
#ID = M00341-V$GABP_B
#W = 12
#Consensus = VCCGGAAGNGCR
3	2	2	0	
0	7	1	0	
1	6	1	0	
0	0	9	0	
0	0	9	0	
9	0	0	0	
9	0	0	0	
0	0	9	0	
1	2	0	4	
0	0	8	0	
0	5	2	1	
4	0	2	0	

#INCLUSive Motif Model v1.0 
#
#ID = M00342-V$OCT1_B
#W = 10
#Consensus = TATGCAAATN
4	5	0	13	
27	0	0	0	
0	0	0	27	
0	0	27	0	
0	26	0	0	
26	0	0	0	
27	0	0	0	
26	0	0	0	
2	1	2	21	
6	8	5	5	

#INCLUSive Motif Model v1.0 
#
#ID = M00346-V$GATA1_05
#W = 10
#Consensus = NCWGATAACA
3	2	4	1	
2	6	1	1	
4	2	0	4	
0	0	10	0	
10	0	0	0	
0	0	0	10	
10	0	0	0	
10	0	0	0	
2	6	2	0	
6	2	1	1	

#INCLUSive Motif Model v1.0 
#
#ID = M00347-V$GATA1_06
#W = 10
#Consensus = MNAGATAANR
7	6	1	1	
2	4	3	6	
11	2	0	2	
0	0	15	0	
15	0	0	0	
0	0	0	15	
14	1	0	0	
15	0	0	0	
3	4	7	1	
9	1	5	0	

#INCLUSive Motif Model v1.0 
#
#ID = M00348-V$GATA2_02
#W = 10
#Consensus = NNWGATAASA
15	5	7	4	
7	7	11	6	
17	5	0	9	
0	0	31	0	
31	0	0	0	
0	0	0	31	
30	1	0	0	
29	0	0	2	
4	9	17	1	
17	3	7	4	

#INCLUSive Motif Model v1.0 
#
#ID = M00349-V$GATA2_03
#W = 10
#Consensus = ASAGATAANA
9	4	2	3	
3	6	9	0	
12	3	0	3	
0	0	18	0	
18	0	0	0	
0	0	0	18	
14	4	0	0	
12	0	2	4	
2	4	8	4	
18	0	0	0	

#INCLUSive Motif Model v1.0 
#
#ID = M00350-V$GATA3_02
#W = 10
#Consensus = NGAGATAANA
20	7	8	6	
10	5	23	3	
26	6	2	7	
0	0	41	0	
41	0	0	0	
0	0	0	41	
31	5	1	4	
34	2	0	5	
6	8	15	12	
27	2	6	6	

#INCLUSive Motif Model v1.0 
#
#ID = M00351-V$GATA3_03
#W = 10
#Consensus = ANAGATMWWA
17	2	4	3	
11	5	5	5	
18	2	0	6	
0	0	26	0	
26	0	0	0	
0	0	0	26	
8	14	0	4	
11	0	0	15	
8	0	5	13	
21	2	1	2	

#INCLUSive Motif Model v1.0 
#
#ID = M00360-V$PAX3_01
#W = 13
#Consensus = TCGTCACRCTTHM
0	0	0	26	
0	26	0	0	
0	0	26	0	
4	0	0	22	
0	25	0	1	
25	1	0	0	
0	24	0	2	
11	0	15	0	
0	21	4	1	
4	5	1	16	
1	8	0	17	
9	10	0	7	
13	8	3	2	

#INCLUSive Motif Model v1.0 
#
#ID = M00373-V$PAX4_01
#W = 21
#Consensus = NGNVGTCANGCGTGNNSNNYN
4	7	8	7	
1	4	26	4	
6	16	10	10	
11	15	16	0	
3	3	25	12	
0	4	3	40	
0	29	14	0	
36	1	6	0	
11	5	6	21	
0	4	34	5	
3	30	7	3	
3	3	33	4	
0	7	7	27	
7	5	23	3	
8	11	5	8	
6	4	12	8	
4	14	11	1	
10	5	13	3	
8	6	8	7	
2	13	4	8	
6	9	6	4	

#INCLUSive Motif Model v1.0 
#
#ID = M00377-V$PAX4_02
#W = 11
#Consensus = NAAWAATTANS
4	2	7	2	
13	1	4	0	
11	5	1	3	
8	0	2	10	
15	2	2	1	
20	0	0	0	
2	0	0	18	
2	1	1	16	
11	1	4	4	
5	9	5	1	
3	9	6	1	

#INCLUSive Motif Model v1.0 
#
#ID = M00378-V$PAX4_03
#W = 12
#Consensus = NNNNNYCACCCB
6	4	4	3	
8	2	3	4	
3	5	3	6	
4	6	3	4	
4	7	1	5	
2	9	0	6	
1	15	1	0	
16	0	0	1	
1	14	2	0	
3	12	0	2	
1	12	3	1	
0	6	6	4	

#INCLUSive Motif Model v1.0 
#
#ID = M00380-V$PAX4_04
#W = 30
#Consensus = RAAAAWTANNNNNNNNNNNNNNNYCACNCC
9	1	5	0	
11	2	4	2	
16	1	2	4	
17	2	1	3	
20	1	1	2	
8	2	2	12	
6	2	1	15	
15	1	5	3	
7	6	6	5	
4	10	6	4	
8	9	3	4	
6	9	3	6	
8	7	4	5	
9	6	6	3	
8	7	2	7	
9	5	3	7	
6	5	6	7	
5	11	5	3	
5	10	3	6	
9	8	4	3	
9	4	5	6	
5	10	4	5	
8	10	1	5	
4	9	1	10	
1	16	4	3	
19	3	0	2	
1	15	2	6	
6	10	2	6	
2	16	4	2	
0	9	4	4	

#INCLUSive Motif Model v1.0 
#
#ID = M00394-V$MSX1_01
#W = 9
#Consensus = CNGTAWNTG
2	8	1	2	
3	4	3	3	
1	3	7	2	
1	1	1	10	
8	1	1	3	
7	2	0	4	
4	2	2	5	
0	1	1	11	
1	1	10	1	

#INCLUSive Motif Model v1.0 
#
#ID = M00395-V$HOXA3_01
#W = 9
#Consensus = CNTANNNKN
1	9	3	1	
3	5	5	1	
1	1	1	11	
9	0	2	3	
6	2	2	4	
3	1	3	7	
4	1	4	5	
1	1	7	5	
1	3	5	5	

#INCLUSive Motif Model v1.0 
#
#ID = M00396-V$EN1_01
#W = 7
#Consensus = GTANTNN
3	0	7	0	
2	0	0	8	
6	0	2	2	
4	1	3	2	
1	0	0	9	
1	2	3	4	
1	2	5	2	

#INCLUSive Motif Model v1.0 
#
#ID = M00403-V$AMEF2_Q6
#W = 18
#Consensus = CKGDYTAAAAATAACYMM
2	4	2	0	
1	0	4	3	
0	2	5	1	
2	0	2	4	
1	3	0	4	
0	0	0	8	
8	0	0	0	
6	0	0	2	
8	0	0	0	
6	0	0	2	
6	0	0	1	
2	0	0	6	
6	1	1	0	
4	2	2	0	
0	7	0	1	
1	4	0	3	
2	3	0	1	
3	2	0	1	

#INCLUSive Motif Model v1.0 
#
#ID = M00405-V$MMEF2_Q6
#W = 16
#Consensus = CKSNYTAAAAAWRMCY
2	5	2	0	
1	0	4	4	
0	3	5	1	
2	1	2	5	
2	3	0	5	
0	0	0	10	
10	0	0	0	
8	0	0	2	
10	0	0	0	
7	0	0	3	
7	0	0	3	
4	1	0	5	
5	2	3	0	
4	4	1	0	
1	6	1	1	
1	5	0	3	

#INCLUSive Motif Model v1.0 
#
#ID = M00406-V$HMEF2_Q6
#W = 16
#Consensus = SKYTAAAAATAACYCH
1	5	4	1	
1	0	4	6	
0	7	0	4	
0	0	0	11	
11	0	0	0	
9	0	0	2	
11	0	0	0	
11	0	0	0	
10	0	0	1	
0	0	0	11	
11	0	0	0	
10	1	0	0	
0	11	0	0	
0	7	0	4	
1	8	0	2	
3	3	0	5	

#INCLUSive Motif Model v1.0 
#
#ID = M00407-V$RSRFC4_Q2
#W = 17
#Consensus = ANKCTAWAAATAGMHYN
17	3	2	3	
6	2	4	9	
3	0	13	9	
0	22	1	4	
0	0	0	27	
27	0	0	0	
14	0	0	13	
19	0	0	8	
23	0	0	4	
27	0	0	0	
0	0	0	27	
27	0	0	0	
3	0	24	0	
14	10	1	1	
8	7	0	12	
4	9	1	10	
4	5	8	7	

#INCLUSive Motif Model v1.0 
#
#ID = M00410-V$SOX9_B1
#W = 14
#Consensus = NNNNAACAATRGNN
21	18	11	23	
20	17	19	17	
33	11	12	17	
20	5	33	15	
53	6	6	8	
57	3	2	11	
0	73	0	0	
73	0	0	0	
73	0	0	0	
5	0	0	68	
22	3	42	6	
13	8	48	4	
22	10	29	12	
23	14	16	20	

#INCLUSive Motif Model v1.0 
#
#ID = M00411-V$HNF4_01_B
#W = 15
#Consensus = NRGGNCAAAGGTCAN
5	3	8	2	
7	2	9	1	
1	0	18	0	
2	0	15	2	
4	3	6	6	
0	19	0	0	
19	0	0	0	
19	0	0	0	
19	0	0	0	
0	0	19	0	
0	1	12	6	
1	4	2	12	
1	16	0	2	
13	0	6	0	
2	6	5	5	

#INCLUSive Motif Model v1.0 
#
#ID = M00412-V$AREB6_01
#W = 13
#Consensus = NNYNYACCTGWVT
3	3	2	4	
5	3	1	3	
0	6	1	5	
2	1	3	6	
1	4	0	7	
12	0	0	0	
0	12	0	0	
0	12	0	0	
0	0	0	12	
0	0	12	0	
4	1	1	6	
3	3	6	0	
1	3	1	7	

#INCLUSive Motif Model v1.0 
#
#ID = M00413-V$AREB6_02
#W = 12
#Consensus = WNWCACCTGWNN
7	2	2	6	
4	5	2	6	
6	2	1	8	
0	17	0	0	
17	0	0	0	
0	17	0	0	
0	17	0	0	
0	0	0	17	
2	2	9	4	
5	2	1	9	
6	4	3	4	
3	8	3	3	

#INCLUSive Motif Model v1.0 
#
#ID = M00414-V$AREB6_03
#W = 12
#Consensus = VNRCACCTGKNC
3	5	4	0	
1	4	2	5	
5	0	7	0	
0	12	0	0	
12	0	0	0	
0	11	0	1	
0	11	1	0	
0	0	0	12	
0	0	12	0	
0	1	5	6	
3	1	5	3	
3	6	2	1	

#INCLUSive Motif Model v1.0 
#
#ID = M00415-V$AREB6_04
#W = 9
#Consensus = CBGTTTSNN
3	6	2	1	
0	3	4	5	
0	0	12	0	
0	0	0	12	
0	0	0	12	
0	0	0	12	
0	7	5	0	
4	2	2	4	
3	2	4	3	

#INCLUSive Motif Model v1.0 
#
#ID = M00416-V$CART1_01
#W = 18
#Consensus = NNNTAATTNNCATTANCN
10	8	3	3	
8	8	7	1	
6	11	3	5	
0	0	0	25	
22	0	1	2	
25	0	0	0	
0	1	0	24	
0	2	6	17	
10	7	4	4	
7	8	5	5	
1	2	0	1	
22	1	2	0	
0	1	0	24	
2	1	0	22	
20	1	3	1	
2	6	7	9	
2	12	3	6	
5	3	6	6	

#INCLUSive Motif Model v1.0 
#
#ID = M00418-V$TGIF_01
#W = 11
#Consensus = AGCTGTCANNA
7	0	0	1	
1	2	6	0	
0	7	1	2	
0	0	0	15	
0	0	15	0	
0	0	0	15	
0	15	0	0	
14	0	0	1	
3	3	4	3	
4	1	3	4	
7	0	2	3	

#INCLUSive Motif Model v1.0 
#
#ID = M00419-V$MEIS1_01
#W = 12
#Consensus = NNNTGACAGNNN
3	5	2	4	
5	4	1	4	
4	3	5	2	
1	0	1	30	
0	0	32	0	
28	0	1	3	
0	32	0	0	
32	0	0	0	
1	4	26	1	
2	1	3	1	
2	1	2	3	
1	3	2	1	

#INCLUSive Motif Model v1.0 
#
#ID = M00420-V$MEIS1AHOXA9_01
#W = 14
#Consensus = TGACAGKTTTAYGA
0	0	0	13	
1	0	12	0	
12	0	1	0	
0	12	1	0	
11	2	0	0	
0	0	13	0	
1	1	4	7	
0	0	0	13	
0	1	1	11	
4	0	1	8	
10	1	0	2	
1	7	0	5	
2	0	10	1	
10	0	3	0	

#INCLUSive Motif Model v1.0 
#
#ID = M00421-V$MEIS1BHOXA9_02
#W = 14
#Consensus = TGACASTTTWAYRR
0	0	0	14	
0	0	14	0	
14	0	0	0	
0	14	0	0	
13	0	1	0	
0	4	8	2	
1	2	3	8	
1	0	0	13	
1	0	0	13	
4	1	1	8	
13	0	1	0	
0	5	1	8	
4	0	8	2	
5	2	7	0	

#INCLUSive Motif Model v1.0 
#
#ID = M00422-V$FOXJ2_01
#W = 18
#Consensus = NNNWAAAYAAAYANNNNN
14	10	2	15	
14	9	3	15	
14	10	8	9	
15	7	3	16	
28	10	3	0	
26	3	7	5	
32	0	9	0	
0	15	0	26	
41	0	0	0	
41	0	0	0	
41	0	0	0	
0	27	0	14	
40	0	1	0	
12	9	6	14	
11	10	2	18	
11	12	7	11	
16	11	7	7	
18	5	6	12	

#INCLUSive Motif Model v1.0 
#
#ID = M00423-V$FOXJ2_02
#W = 14
#Consensus = AYMATAATATTTKN
3	1	1	0	
1	2	0	3	
3	3	0	0	
5	0	0	1	
0	2	0	4	
6	0	0	0	
6	0	0	0	
0	1	0	5	
5	0	1	0	
0	1	1	4	
0	1	0	5	
0	0	1	5	
1	0	2	3	
1	1	1	3	

#INCLUSive Motif Model v1.0 
#
#ID = M00424-V$NKX61_01
#W = 13
#Consensus = TWTTTAATTGGTT
3	4	1	9	
6	1	0	10	
1	3	0	13	
0	0	1	16	
0	0	0	17	
17	0	0	0	
17	0	0	0	
0	0	0	17	
1	0	4	12	
1	0	14	2	
3	2	10	2	
5	1	0	11	
2	1	1	13	

#INCLUSive Motif Model v1.0 
#
#ID = M00425-V$E2F_Q3
#W = 8
#Consensus = TTTCGCGC
1	1	0	7	
0	0	0	9	
0	0	0	9	
0	6	3	0	
0	0	9	0	
0	9	0	0	
0	0	9	0	
0	7	2	0	

#INCLUSive Motif Model v1.0 
#
#ID = M00426-V$E2F_Q4
#W = 8
#Consensus = TTTSGCGS
1	2	0	16	
0	0	0	19	
1	0	0	18	
0	10	9	0	
0	3	16	0	
0	16	3	0	
0	2	17	0	
0	11	7	1	

#INCLUSive Motif Model v1.0 
#
#ID = M00427-V$E2F_Q6
#W = 8
#Consensus = TTTSGCGS
1	3	1	17	
1	1	0	20	
1	0	0	21	
0	12	10	0	
0	4	17	0	
0	19	3	0	
0	2	20	0	
0	13	8	1	

#INCLUSive Motif Model v1.0 
#
#ID = M00428-V$E2F1_Q3
#W = 8
#Consensus = NKTSSCGC
1	4	3	5	
0	1	5	7	
2	0	0	11	
0	7	6	0	
0	5	8	0	
0	10	3	0	
0	3	10	0	
0	8	4	1	

#INCLUSive Motif Model v1.0 
#
#ID = M00430-V$E2F1_Q4
#W = 8
#Consensus = NTTSGCGG
1	1	1	2	
0	0	0	5	
0	0	0	5	
0	2	3	0	
0	1	4	0	
0	5	0	0	
0	0	5	0	
0	1	4	0	

#INCLUSive Motif Model v1.0 
#
#ID = M00431-V$E2F1_Q6
#W = 8
#Consensus = TTTSGCGS
2	6	4	15	
0	2	5	20	
3	0	0	24	
0	16	11	0	
0	9	18	0	
0	24	3	0	
0	3	24	0	
0	17	9	1	

#INCLUSive Motif Model v1.0 
#
#ID = M00432-V$TITF1_Q3
#W = 10
#Consensus = ASTCAAGTRK
5	0	0	2	
1	4	2	0	
1	0	0	6	
0	6	1	0	
7	0	0	0	
7	0	0	0	
0	0	7	0	
1	1	0	5	
2	0	3	1	
0	0	2	4	

#INCLUSive Motif Model v1.0 
#
#ID = M00433-V$HMX1_01
#W = 10
#Consensus = CAAGTGCGTG
0	11	0	0	
11	0	0	0	
11	0	0	0	
0	0	11	0	
0	0	0	11	
0	1	10	0	
0	10	1	0	
0	0	11	0	
1	0	0	10	
1	0	10	0	

#INCLUSive Motif Model v1.0 
#
#ID = M00436-V$IPF1_Q4
#W = 12
#Consensus = GHNNTAATGACM
2	0	5	0	
3	2	0	2	
2	1	2	2	
1	2	1	3	
0	0	0	7	
7	0	0	0	
7	0	0	0	
0	0	0	7	
1	0	6	0	
5	0	0	2	
1	4	0	1	
2	3	0	1	

#INCLUSive Motif Model v1.0 
#
#ID = M00437-V$CHX10_01
#W = 14
#Consensus = NNNTAATTAGCNNN
4	3	5	4	
4	4	8	2	
3	8	5	4	
0	1	0	19	
20	0	0	0	
20	0	0	0	
1	0	0	19	
0	0	0	20	
18	1	0	1	
1	2	17	0	
3	15	1	0	
3	5	6	5	
6	6	3	4	
7	2	4	5	

#INCLUSive Motif Model v1.0 
#
#ID = M00444-V$VDR_Q3
#W = 15
#Consensus = GGGKNARNRRGGWSA
1	0	11	0	
3	0	9	0	
0	0	9	3	
0	0	5	7	
3	4	4	1	
8	1	1	2	
5	2	5	0	
2	3	4	3	
4	1	6	1	
4	0	7	1	
1	0	11	0	
0	0	9	3	
4	1	1	6	
0	5	6	1	
8	1	1	2	

#INCLUSive Motif Model v1.0 
#
#ID = M00445-V$XVENT1_01
#W = 13
#Consensus = SBNCTATTTGYSY
1	3	4	0	
0	3	3	2	
1	3	3	1	
1	5	1	1	
2	0	1	5	
7	0	1	0	
0	0	0	8	
0	1	0	7	
0	1	0	7	
0	0	6	2	
0	3	1	4	
0	3	2	1	
0	3	1	2	

#INCLUSive Motif Model v1.0 
#
#ID = M00446-V$SPZ1_01
#W = 15
#Consensus = DNNGGRGGGWWNNNN
6	0	9	6	
4	8	7	5	
10	8	4	5	
0	4	26	0	
0	2	28	0	
12	2	11	5	
0	4	26	0	
0	5	25	0	
2	3	20	5	
10	3	0	17	
13	3	4	10	
6	5	6	13	
5	1	12	6	
3	6	9	4	
4	9	7	2	

#INCLUSive Motif Model v1.0 
#
#ID = M00447-V$AR_Q2
#W = 15
#Consensus = AGWACATNWTGTTCT
6	0	1	0	
1	0	6	0	
3	0	0	4	
5	0	2	0	
0	5	2	0	
4	1	1	1	
0	1	1	5	
1	1	3	2	
3	1	0	3	
2	0	0	5	
0	0	7	0	
0	0	0	7	
2	0	0	5	
0	7	0	0	
1	0	0	6	

#INCLUSive Motif Model v1.0 
#
#ID = M00448-V$ZIC1_01
#W = 9
#Consensus = KGGGTGGTC
1	6	10	13	
6	3	20	1	
2	2	24	2	
2	4	19	5	
2	2	6	20	
4	5	17	4	
3	3	24	0	
1	5	4	20	
5	20	3	2	

#INCLUSive Motif Model v1.0 
#
#ID = M00449-V$ZIC2_01
#W = 9
#Consensus = KGGGTGGTC
6	1	13	10	
3	3	20	4	
3	3	22	2	
3	2	22	3	
3	3	5	19	
4	2	21	3	
3	4	21	2	
1	2	3	24	
3	17	6	4	

#INCLUSive Motif Model v1.0 
#
#ID = M00450-V$ZIC3_01
#W = 9
#Consensus = NGGGKGGTC
6	9	5	15	
3	1	31	0	
1	1	29	4	
2	2	29	2	
5	1	10	19	
5	4	23	3	
6	6	19	4	
3	7	3	22	
3	22	5	5	

#INCLUSive Motif Model v1.0 
#
#ID = M00451-V$NKX3A_01
#W = 12
#Consensus = NWATAAGTATWT
5	4	4	5	
8	1	1	8	
11	1	1	5	
1	1	0	17	
18	0	0	1	
18	1	0	0	
0	0	18	1	
0	0	0	19	
17	0	2	0	
3	3	0	13	
10	0	3	6	
4	3	2	10	

#INCLUSive Motif Model v1.0 
#
#ID = M00453-V$IRF7_01
#W = 18
#Consensus = TNSGAAWNCGAAANTNNN
1	1	1	4	
3	1	2	1	
1	4	6	0	
3	2	22	1	
26	0	2	0	
28	0	0	0	
17	0	0	11	
4	5	6	13	
0	16	4	8	
2	1	24	1	
27	0	0	1	
26	2	0	0	
19	1	3	5	
5	6	10	7	
3	7	1	16	
3	5	8	9	
7	3	10	5	
5	8	9	3	

#INCLUSive Motif Model v1.0 
#
#ID = M00454-V$MRF2_01
#W = 14
#Consensus = AWSCACAATACNVA
3	1	1	0	
3	0	0	2	
0	3	2	1	
1	9	2	3	
10	2	1	2	
1	10	2	2	
15	0	0	0	
15	0	0	0	
0	1	1	13	
14	1	0	0	
0	11	1	3	
4	7	1	3	
7	4	4	0	
9	4	2	0	

#INCLUSive Motif Model v1.0 
#
#ID = M00456-V$FAC1_01
#W = 14
#Consensus = NNNCAMAACACRNA
10	4	8	2	
8	8	4	4	
7	9	5	3	
6	15	2	1	
19	1	2	2	
8	12	0	4	
22	1	1	0	
22	1	0	1	
4	16	3	1	
18	4	1	1	
6	13	1	4	
10	3	9	2	
6	6	4	8	
13	2	4	5	

#INCLUSive Motif Model v1.0 
#
#ID = M00457-V$STAT5A_01
#W = 15
#Consensus = NAWTTCYNGGAANYN
7	6	8	7	
18	2	7	3	
14	4	4	11	
0	0	0	33	
0	1	0	32	
0	32	1	0	
0	15	6	12	
10	6	8	9	
8	0	25	0	
0	0	33	0	
33	0	0	0	
33	0	0	0	
13	7	4	8	
2	11	0	19	
8	8	6	8	

#INCLUSive Motif Model v1.0 
#
#ID = M00459-V$STAT5B_01
#W = 15
#Consensus = NAWTTCYNGGAAWTN
9	6	14	11	
24	2	8	8	
16	1	3	26	
0	0	0	46	
0	0	0	46	
0	46	0	0	
0	28	1	17	
7	11	8	20	
10	2	34	0	
0	0	46	0	
46	0	0	0	
46	0	0	0	
17	5	5	19	
8	10	1	27	
8	11	7	17	

#INCLUSive Motif Model v1.0 
#
#ID = M00460-V$STAT5A_02
#W = 24
#Consensus = TTCCNRGAANNNNNNTTCCNNGRR
1	1	0	35	
6	1	1	29	
2	35	0	0	
2	19	9	7	
8	16	6	7	
15	5	14	3	
1	0	35	1	
30	0	2	5	
36	0	1	0	
11	7	4	15	
6	8	7	16	
6	9	11	9	
6	14	10	7	
7	8	12	10	
10	7	8	12	
1	3	0	33	
10	2	2	23	
4	31	0	2	
4	23	6	4	
8	8	10	11	
13	9	11	4	
6	3	26	2	
18	3	11	5	
16	3	18	0	

#INCLUSive Motif Model v1.0 
#
#ID = M00462-V$GATA6_01
#W = 10
#Consensus = NNNGATWANN
25	15	17	12	
23	17	11	18	
23	19	6	21	
0	0	69	0	
69	0	0	0	
0	0	0	69	
36	3	7	23	
35	8	15	11	
14	17	24	14	
17	19	18	15	

#INCLUSive Motif Model v1.0 
#
#ID = M00463-V$POU3F2_01
#W = 14
#Consensus = ATGMATWWATTCAT
14	2	0	1	
0	1	0	16	
2	0	15	0	
8	9	0	0	
17	0	0	0	
0	0	0	17	
5	0	0	9	
1	0	0	1	
15	0	0	2	
1	0	0	16	
0	0	0	17	
2	12	0	3	
17	0	0	0	
0	0	0	17	

#INCLUSive Motif Model v1.0 
#
#ID = M00464-V$POU3F2_02
#W = 10
#Consensus = TTATGYTAAT
1	0	0	6	
0	0	0	7	
7	0	0	0	
0	0	0	7	
0	0	7	0	
0	3	0	4	
0	0	0	7	
7	0	0	0	
7	0	0	0	
0	0	0	7	

#INCLUSive Motif Model v1.0 
#
#ID = M00465-V$POU6F1_01
#W = 11
#Consensus = GCATAAWTTAT
3	1	12	0	
2	13	0	1	
14	0	0	2	
2	0	0	14	
13	1	0	2	
13	1	2	0	
7	0	0	9	
0	0	0	16	
3	0	0	13	
16	0	0	0	
0	0	1	15	

#INCLUSive Motif Model v1.0 
#
#ID = M00466-V$HIF1_Q5
#W = 12
#Consensus = NGTACGTGCNGB
3	6	1	2	
3	2	7	0	
1	1	3	7	
11	0	1	0	
0	12	0	0	
0	0	12	0	
0	0	0	12	
0	0	12	0	
2	7	3	0	
2	3	6	1	
0	2	8	2	
0	4	4	4	

#INCLUSive Motif Model v1.0 
#
#ID = M00467-V$ROAZ_01
#W = 14
#Consensus = GCACCCAWGGGTGM
0	0	14	0	
0	14	0	0	
14	0	0	0	
0	14	0	0	
0	14	0	0	
0	14	0	0	
10	0	0	4	
9	0	0	5	
0	0	14	0	
0	0	14	0	
0	0	14	0	
0	0	0	14	
0	1	13	0	
6	7	0	1	

#INCLUSive Motif Model v1.0 
#
#ID = M00468-V$AP2REP_01
#W = 7
#Consensus = CAGTGGG
2	8	0	1	
7	2	0	2	
1	1	9	0	
0	2	0	9	
2	1	7	1	
1	1	7	2	
2	1	6	2	

#INCLUSive Motif Model v1.0 
#
#ID = M00469-V$AP2ALPHA_01
#W = 9
#Consensus = GCCNNNRGS
0	0	185	0	
0	185	0	0	
0	185	0	0	
22	71	46	46	
19	57	61	48	
55	44	67	19	
53	30	91	11	
19	16	137	13	
9	78	79	19	

#INCLUSive Motif Model v1.0 
#
#ID = M00470-V$AP2GAMMA_01
#W = 9
#Consensus = GCCYNNGGS
0	0	146	0	
0	146	0	0	
0	146	0	0	
4	65	31	46	
14	46	58	28	
46	35	57	8	
28	13	93	12	
12	9	116	9	
11	56	63	16	

#INCLUSive Motif Model v1.0 
#
#ID = M00471-V$TBP_01
#W = 8
#Consensus = TATAAATW
3	4	9	31	
34	0	6	7	
0	0	0	47	
47	0	0	0	
47	0	0	0	
40	1	4	2	
3	3	6	35	
21	4	4	18	

#INCLUSive Motif Model v1.0 
#
#ID = M00472-V$FOXO4_01
#W = 11
#Consensus = RWAAACAANNN
14	6	9	1	
10	1	0	19	
22	5	0	3	
30	0	0	0	
30	0	0	0	
0	30	0	0	
30	0	0	0	
16	7	3	4	
7	7	9	7	
5	13	3	9	
7	11	3	8	

#INCLUSive Motif Model v1.0 
#
#ID = M00473-V$FOXO1_01
#W = 10
#Consensus = NRWAAACAAN
33	36	14	17	
49	18	30	3	
33	3	0	64	
74	10	0	16	
100	0	0	0	
100	0	0	0	
0	100	0	0	
100	0	0	0	
54	24	11	11	
33	19	31	28	

#INCLUSive Motif Model v1.0 
#
#ID = M00474-V$FOXO1_02
#W = 14
#Consensus = GNNTTGTTTACNTT
4	1	11	4	
4	2	4	10	
3	5	8	5	
2	1	0	18	
0	0	0	21	
0	0	21	0	
1	0	0	20	
1	0	0	20	
0	0	1	20	
19	0	0	2	
0	20	0	1	
7	1	7	5	
3	3	3	11	
0	5	4	10	

#INCLUSive Motif Model v1.0 
#
#ID = M00476-V$FOXO4_02
#W = 14
#Consensus = NNGTTGTTTACNTN
8	6	4	4	
3	5	5	9	
0	2	14	6	
0	0	0	22	
0	0	0	22	
0	0	22	0	
0	0	0	22	
0	0	0	22	
2	1	0	19	
19	0	0	3	
0	20	0	2	
5	6	8	3	
5	2	1	13	
3	3	6	9	

#INCLUSive Motif Model v1.0 
#
#ID = M00477-V$FOXO3_01
#W = 14
#Consensus = TNNTTGTTTACNTW
4	4	2	11	
5	4	5	7	
1	6	10	5	
0	0	1	21	
0	0	0	22	
0	0	22	0	
0	0	0	22	
0	0	0	22	
1	0	1	20	
20	0	0	2	
0	19	1	2	
9	2	5	5	
4	1	0	13	
9	2	0	8	

#INCLUSive Motif Model v1.0 
#
#ID = M00478-V$CDC5_01
#W = 12
#Consensus = GATTTAACATAA
0	1	9	0	
6	1	1	2	
1	0	3	6	
1	0	1	8	
1	0	0	9	
10	0	0	0	
8	1	0	1	
1	7	0	2	
6	0	3	1	
1	1	0	8	
8	1	1	0	
6	0	2	2	

#INCLUSive Motif Model v1.0 
#
#ID = M00480-V$LUN1_01
#W = 17
#Consensus = TCCCAGCTACTTTGGGA
0	0	0	24	
0	24	0	0	
0	24	0	0	
0	24	0	0	
24	0	0	0	
0	0	24	0	
1	22	1	0	
0	0	0	5	
23	0	0	1	
1	23	0	0	
0	1	0	16	
0	0	0	21	
1	2	0	21	
3	0	21	0	
0	0	23	0	
0	0	24	0	
24	0	0	0	

#INCLUSive Motif Model v1.0 
#
#ID = M00481-V$AR_01
#W = 15
#Consensus = GGTACANNRTGTTCT
5	1	21	2	
0	0	28	1	
8	1	4	16	
24	1	0	4	
0	29	0	0	
19	1	8	1	
5	7	10	7	
6	6	11	6	
9	3	13	4	
3	5	0	21	
0	0	29	0	
1	0	1	27	
4	3	6	16	
2	27	0	0	
1	8	1	19	

#INCLUSive Motif Model v1.0 
#
#ID = M00482-V$PITX2_Q2
#W = 11
#Consensus = WNTAATCCCAR
3	1	0	5	
2	1	3	3	
0	0	0	9	
8	1	0	0	
8	0	1	0	
0	0	1	8	
0	9	0	0	
1	7	1	0	
2	7	0	0	
6	1	1	1	
4	2	3	0	

#INCLUSive Motif Model v1.0 
#
#ID = M00483-V$ATF6_01
#W = 8
#Consensus = TGACGTGG
0	0	0	20	
0	0	20	0	
20	0	0	0	
0	20	0	0	
0	0	20	0	
0	0	0	20	
0	2	18	0	
2	0	18	0	

#INCLUSive Motif Model v1.0 
#
#ID = M00484-V$NCX_01
#W = 10
#Consensus = NNGTAAKTNG
5	17	8	10	
6	8	19	7	
4	2	27	7	
3	5	4	28	
32	6	2	0	
32	4	2	2	
4	5	14	17	
6	3	8	23	
6	6	18	10	
5	7	21	7	

#INCLUSive Motif Model v1.0 
#
#ID = M00485-V$NKX22_01
#W = 10
#Consensus = TTAAGTRSTT
6	0	0	13	
0	5	1	17	
23	0	0	0	
23	0	0	0	
0	0	23	0	
1	0	0	22	
10	1	12	0	
0	8	11	4	
1	1	0	21	
1	0	0	22	

#INCLUSive Motif Model v1.0 
#
#ID = M00486-V$PAX2_02
#W = 9
#Consensus = NNNAAASNN
12	12	7	6	
12	9	6	10	
5	10	9	13	
34	0	2	1	
37	0	0	0	
36	0	0	1	
0	20	12	5	
8	12	4	13	
8	17	7	5	

#INCLUSive Motif Model v1.0 
#
#ID = M00489-V$NKX62_Q2
#W = 12
#Consensus = NWADTAAWTANN
2	1	3	1	
3	1	0	3	
4	0	2	1	
3	0	2	2	
0	0	0	7	
7	0	0	0	
7	0	0	0	
3	0	0	4	
1	0	1	5	
4	1	1	1	
1	2	2	2	
1	2	2	2	

#INCLUSive Motif Model v1.0 
#
#ID = M00490-V$BACH2_01
#W = 11
#Consensus = SRTGAGTCANC
2	11	7	2	
10	2	13	1	
0	0	2	24	
0	0	25	1	
18	6	1	1	
2	0	24	0	
1	0	1	24	
2	23	1	0	
21	0	1	0	
2	5	3	10	
3	11	5	1	

#INCLUSive Motif Model v1.0 
#
#ID = M00491-V$MAZR_01
#W = 13
#Consensus = NSGGGGGGGGMCN
12	5	14	11	
5	12	21	0	
6	4	28	1	
2	0	35	2	
3	0	37	0	
6	0	29	4	
0	0	39	0	
1	0	38	0	
0	0	39	0	
0	0	39	0	
12	20	0	7	
9	20	4	6	
17	11	6	5	

#INCLUSive Motif Model v1.0 
#
#ID = M00492-V$STAT1_02
#W = 8
#Consensus = CANTTCCS
6	57	23	14	
62	13	14	11	
26	27	10	36	
2	2	2	95	
2	3	2	93	
5	89	2	4	
2	95	2	2	
2	48	49	2	

#INCLUSive Motif Model v1.0 
#
#ID = M00493-V$STAT5A_03
#W = 8
#Consensus = NAWTTCYN
23	26	17	33	
54	11	17	19	
37	5	13	46	
2	2	2	93	
11	4	2	82	
3	93	2	2	
5	57	8	30	
29	22	20	29	

#INCLUSive Motif Model v1.0 
#
#ID = M00494-V$STAT6_01
#W = 8
#Consensus = NAWTTCCN
23	22	13	42	
51	3	21	25	
33	4	19	44	
3	3	2	92	
5	3	2	89	
11	82	4	3	
18	53	14	14	
35	18	23	25	

#INCLUSive Motif Model v1.0 
#
#ID = M00495-V$BACH1_01
#W = 15
#Consensus = NNSATGAGTCATGNT
13	5	7	2	
6	9	6	6	
3	9	12	3	
20	1	6	0	
0	0	0	27	
0	0	27	0	
27	0	0	0	
0	0	27	0	
0	0	0	27	
0	27	0	0	
27	0	0	0	
1	3	1	22	
4	6	14	3	
7	9	7	4	
2	7	4	14	

#INCLUSive Motif Model v1.0 
#
#ID = M00496-V$STAT1_03
#W = 8
#Consensus = NNTTTCCN
23	33	35	10	
38	17	17	27	
15	13	12	60	
0	0	4	96	
2	0	2	96	
29	67	4	0	
8	56	15	21	
19	31	31	19	

#INCLUSive Motif Model v1.0 
#
#ID = M00497-V$STAT3_02
#W = 8
#Consensus = NNNTTCCN
17	29	31	23	
31	19	33	17	
31	31	23	15	
2	4	6	88	
4	0	10	85	
8	85	2	4	
2	75	2	21	
15	38	31	17	

#INCLUSive Motif Model v1.0 
#
#ID = M00498-V$STAT4_01
#W = 8
#Consensus = SNWTTCNN
0	33	50	17	
50	17	17	17	
33	17	0	50	
0	0	0	100	
0	0	0	100	
17	83	0	0	
17	33	17	33	
33	17	17	33	

#INCLUSive Motif Model v1.0 
#
#ID = M00499-V$STAT5A_04
#W = 8
#Consensus = NNNTTCYN
21	32	31	16	
40	15	11	34	
18	29	18	35	
0	0	0	100	
0	0	0	100	
5	95	0	0	
2	35	6	56	
29	21	21	29	

#INCLUSive Motif Model v1.0 
#
#ID = M00500-V$STAT6_02
#W = 8
#Consensus = NNYTTCCY
23	23	41	14	
36	32	18	14	
9	45	5	41	
0	0	0	100	
5	0	0	95	
0	100	0	0	
14	59	0	27	
14	36	5	45	

#INCLUSive Motif Model v1.0 
#
#ID = M00510-V$LHX3_01
#W = 10
#Consensus = AATTAATTAA
32	5	2	1	
22	2	5	11	
0	0	4	36	
0	0	0	40	
40	0	0	0	
40	0	0	0	
0	1	0	39	
1	2	1	36	
34	1	0	5	
23	4	6	7	

#INCLUSive Motif Model v1.0 
#
#ID = M00511-V$ERR1_Q2
#W = 14
#Consensus = NNNTNAAGGTCANN
9	4	4	8	
4	6	8	7	
8	7	5	5	
5	2	3	15	
8	10	6	1	
16	1	6	2	
23	1	0	1	
0	0	25	0	
0	0	25	0	
3	0	0	22	
0	23	2	0	
23	1	0	1	
5	6	5	9	
11	4	4	6	

#INCLUSive Motif Model v1.0 
#
#ID = M00512-V$PPARG_01
#W = 21
#Consensus = NNWGRGGTCAAAGGTCANNNN
14	16	13	17	
12	21	14	16	
32	6	9	17	
19	3	45	3	
31	0	41	0	
0	0	72	0	
0	0	71	1	
0	0	0	72	
0	70	2	0	
72	0	0	0	
72	0	0	0	
71	0	1	0	
0	0	72	0	
0	0	70	2	
0	0	0	72	
0	69	1	2	
70	0	2	0	
16	20	2	20	
17	21	15	3	
8	15	13	13	
14	2	16	12	

#INCLUSive Motif Model v1.0 
#
#ID = M00513-V$ATF3_Q6
#W = 14
#Consensus = CBCTGACGTCANCS
1	3	1	1	
0	2	2	3	
1	4	2	0	
0	0	0	11	
0	0	10	1	
10	1	0	0	
0	9	1	1	
1	0	7	0	
0	0	0	10	
0	9	1	0	
8	0	0	2	
1	2	2	3	
0	5	1	1	
0	3	4	0	

#INCLUSive Motif Model v1.0 
#
#ID = M00514-V$ATF4_Q2
#W = 12
#Consensus = CVTGACGYMABG
0	4	2	0	
2	3	2	0	
0	0	0	7	
0	0	6	1	
6	0	1	0	
0	7	0	0	
0	0	5	2	
0	4	0	3	
4	3	0	0	
5	0	2	0	
0	2	2	3	
1	1	3	0	

#INCLUSive Motif Model v1.0 
#
#ID = M00515-V$PPARG_02
#W = 23
#Consensus = AAGTAGGTCACNGTGACCYACTT
18	3	0	2	
21	0	0	6	
3	7	15	2	
1	1	0	26	
21	0	7	0	
0	0	28	0	
0	1	27	0	
0	0	3	25	
1	23	4	0	
28	0	0	0	
4	17	3	4	
6	7	9	6	
3	3	19	3	
0	0	0	28	
2	5	20	1	
24	3	1	0	
0	28	0	0	
0	28	0	0	
0	11	0	17	
25	1	0	2	
4	15	6	2	
7	0	1	19	
2	0	0	22	

#INCLUSive Motif Model v1.0 
#
#ID = M00516-V$E2F_03
#W = 12
#Consensus = TTTSGCGCGMNR
2	3	2	22	
1	1	2	25	
0	1	2	26	
1	13	15	0	
0	3	26	0	
0	29	0	0	
0	0	29	0	
0	22	7	0	
1	8	17	3	
15	9	3	2	
13	1	7	8	
13	4	9	3	

#INCLUSive Motif Model v1.0 
#
#ID = M00517-V$AP1_01
#W = 13
#Consensus = NNNTGAGTCAKCN
6	15	19	7	
14	12	13	8	
19	3	16	9	
4	2	5	36	
4	2	33	8	
36	4	2	5	
3	13	29	2	
0	0	0	47	
2	44	0	1	
47	0	0	0	
2	8	24	13	
10	24	5	8	
15	12	11	9	

#INCLUSive Motif Model v1.0 
#
#ID = M00518-V$PPARA_02
#W = 19
#Consensus = NNRGGTCATWGGGGTSANG
3	6	2	8	
5	6	4	4	
6	2	9	2	
0	0	19	0	
0	0	19	0	
0	1	1	17	
1	13	2	3	
16	1	2	0	
0	0	0	1	
3	0	2	5	
2	2	12	3	
4	1	14	0	
0	0	19	0	
0	0	19	0	
0	0	2	17	
0	10	7	2	
12	0	4	3	
5	3	7	3	
1	1	12	4	

#INCLUSive Motif Model v1.0 
#
#ID = M00526-V$GCNF_01
#W = 18
#Consensus = NTCAAGKTCAAGKTCANN
9	15	8	5	
2	5	7	23	
3	28	5	1	
31	1	4	1	
35	0	1	1	
1	0	36	0	
0	1	13	23	
0	0	0	37	
0	37	0	0	
37	0	0	0	
36	1	0	0	
0	0	34	3	
1	1	17	18	
1	1	2	33	
0	35	0	2	
34	1	1	1	
9	14	6	8	
6	14	7	10	

#INCLUSive Motif Model v1.0 
#
#ID = M00528-V$PPARG_03
#W = 17
#Consensus = WASNRGGNCAAAGGTCA
10	1	2	6	
11	2	2	4	
1	10	5	3	
4	5	1	9	
10	2	5	2	
0	0	19	0	
1	0	18	0	
3	3	7	6	
2	12	1	4	
18	0	1	0	
14	1	1	3	
16	1	1	1	
1	0	18	0	
0	0	14	5	
0	1	1	17	
0	14	4	1	
16	0	1	2	

#INCLUSive Motif Model v1.0 
#
#ID = M00531-V$NERF_Q2
#W = 18
#Consensus = YRNCAGGAAGYRNSTBDS
0	2	1	3	
2	0	3	1	
1	2	2	1	
0	6	0	0	
6	0	0	0	
0	0	6	0	
0	0	6	0	
6	0	0	0	
6	0	0	0	
0	0	6	0	
0	2	1	3	
3	0	3	0	
1	1	3	1	
0	2	3	1	
0	1	1	4	
0	2	2	2	
2	0	2	2	
0	3	2	1	

#INCLUSive Motif Model v1.0 
#
#ID = M00532-V$RP58_01
#W = 12
#Consensus = NNAACATCTGGA
17	17	36	30	
42	19	25	14	
73	27	0	0	
95	0	5	0	
0	100	0	0	
100	0	0	0	
0	0	2	98	
0	98	2	0	
0	0	0	100	
0	0	100	0	
0	3	74	23	
61	29	10	0	

#INCLUSive Motif Model v1.0 
#
#ID = M00538-V$HTF_01
#W = 24
#Consensus = NNWWWWNGMCACGTCATYNYWNNN
9	6	5	1	
6	2	6	10	
9	4	2	10	
12	4	2	8	
14	0	2	10	
13	1	5	7	
7	5	5	10	
4	2	16	5	
13	11	2	1	
2	27	0	1	
26	0	4	0	
0	30	0	0	
0	0	30	0	
0	0	0	25	
3	18	0	4	
20	1	1	3	
0	4	5	10	
2	9	1	6	
5	2	4	6	
4	5	0	8	
7	1	1	8	
4	5	4	3	
5	1	3	5	
2	3	5	3	

#INCLUSive Motif Model v1.0 
#
#ID = M00539-V$ARNT_02
#W = 20
#Consensus = NNNNNRTCACGTGAYNNNNN
7	16	14	5	
14	13	12	3	
14	8	11	9	
14	12	8	8	
10	7	15	10	
15	5	19	3	
6	0	8	28	
0	42	0	0	
42	0	0	0	
0	42	0	0	
0	0	42	0	
0	0	0	42	
0	0	42	0	
28	8	0	6	
3	19	5	15	
10	15	7	10	
8	8	12	14	
9	11	8	14	
3	12	13	14	
5	14	16	7	

#INCLUSive Motif Model v1.0 
#
#ID = M00615-V$MYCMAX_03
#W = 20
#Consensus = NNNNNNNCACGTGNNNNNNN
10	13	7	8	
13	8	12	5	
13	10	8	7	
9	6	15	8	
8	7	9	14	
14	6	14	4	
11	11	5	11	
0	38	0	0	
38	0	0	0	
0	38	0	0	
0	0	38	0	
0	0	0	38	
0	0	38	0	
11	5	11	11	
4	14	6	14	
14	9	7	8	
8	15	6	9	
7	8	10	13	
5	12	8	13	
8	7	13	10	

#INCLUSive Motif Model v1.0 
#
#ID = M00616-V$AFP1_Q6
#W = 11
#Consensus = ATTAAYTRCAC
5	0	0	0	
1	0	0	4	
1	0	0	4	
5	0	0	0	
5	0	0	0	
0	3	0	2	
1	0	0	4	
3	0	2	0	
0	4	1	0	
5	0	0	0	
0	4	0	1	

#INCLUSive Motif Model v1.0 
#
#ID = M00619-V$ALX4_01
#W = 13
#Consensus = CCTGAGAATAATC
0	5	0	0	
0	5	0	0	
0	0	0	5	
0	0	5	0	
5	0	0	0	
0	0	5	0	
5	0	0	0	
5	0	0	0	
0	0	0	5	
5	0	0	0	
5	0	0	0	
0	0	0	5	
0	5	0	0	

#INCLUSive Motif Model v1.0 
#
#ID = M00621-V$CEBPDELTA_Q6
#W = 12
#Consensus = MATTKCNTMAYY
7	6	3	0	
14	0	0	2	
0	0	0	16	
0	0	1	15	
3	0	8	5	
0	16	0	0	
4	2	7	3	
1	4	2	9	
6	8	0	2	
12	3	0	1	
0	8	1	7	
2	6	0	8	

#INCLUSive Motif Model v1.0 
#
#ID = M00622-V$CEBPGAMMA_Q6
#W = 13
#Consensus = CTBATTTCARAAW
1	4	0	2	
0	2	0	5	
0	3	2	2	
7	0	0	0	
0	2	0	5	
0	0	2	5	
2	0	0	5	
2	5	0	0	
6	0	0	1	
3	1	3	0	
7	0	0	0	
5	0	1	1	
3	1	0	3	

#INCLUSive Motif Model v1.0 
#
#ID = M00623-V$CRX_Q4
#W = 13
#Consensus = YNNNTAATCYSMN
2	9	1	13	
3	9	5	9	
11	6	4	5	
4	11	3	8	
0	0	0	26	
24	0	1	1	
26	0	0	0	
2	3	4	17	
2	17	3	4	
4	12	0	10	
0	14	7	5	
12	9	1	4	
2	11	6	7	

#INCLUSive Motif Model v1.0 
#
#ID = M00624-V$DBP_Q6
#W = 7
#Consensus = AGCAHAC
15	0	0	0	
0	0	13	2	
0	15	0	0	
11	0	0	4	
7	4	0	4	
9	2	0	4	
4	8	0	3	

#INCLUSive Motif Model v1.0 
#
#ID = M00626-V$EFC_Q6
#W = 14
#Consensus = MRWYRCYAKGSAAM
3	3	0	0	
2	0	4	0	
2	0	0	4	
0	2	0	4	
4	0	2	0	
1	5	0	0	
0	2	1	3	
4	1	0	1	
0	0	4	2	
1	0	5	0	
0	4	2	0	
4	0	1	1	
5	1	0	0	
3	3	0	0	

#INCLUSive Motif Model v1.0 
#
#ID = M00630-V$FOXM1_01
#W = 9
#Consensus = ARATKGAST
5	0	0	0	
2	0	3	0	
3	1	0	1	
1	0	0	4	
1	0	2	2	
0	1	4	0	
4	0	0	1	
0	2	2	1	
0	0	0	5	

#INCLUSive Motif Model v1.0 
#
#ID = M00631-V$FXR_Q3
#W = 14
#Consensus = CARGKTSAWTRACC
0	4	1	1	
6	0	0	0	
4	0	2	0	
0	1	5	0	
0	0	4	2	
0	0	1	5	
0	3	3	0	
6	0	0	0	
2	0	1	3	
0	0	0	6	
4	0	2	0	
6	0	0	0	
1	5	0	0	
0	5	0	1	

#INCLUSive Motif Model v1.0 
#
#ID = M00632-V$GATA4_Q3
#W = 12
#Consensus = AGATADMAGGGA
6	0	0	1	
1	0	5	1	
7	0	0	0	
2	0	0	5	
5	1	0	1	
3	0	2	2	
3	3	1	0	
5	0	2	0	
0	0	7	0	
2	0	4	1	
1	2	4	0	
6	0	1	0	

#INCLUSive Motif Model v1.0 
#
#ID = M00634-V$GCM_Q2
#W = 12
#Consensus = CNNRCCCGCATD
2	4	0	1	
3	2	1	1	
1	2	2	2	
3	0	3	1	
0	7	0	0	
0	7	0	0	
1	6	0	0	
1	0	5	1	
0	7	0	0	
7	0	0	0	
0	0	1	6	
2	0	2	3	

#INCLUSive Motif Model v1.0 
#
#ID = M00638-V$HNF4ALPHA_Q6
#W = 13
#Consensus = VTGAACTTTGMMB
4	4	3	0	
2	1	0	8	
1	0	10	0	
10	0	1	0	
6	3	1	1	
0	11	0	0	
0	3	0	8	
0	0	0	11	
1	1	0	9	
1	0	8	2	
5	4	1	1	
5	6	0	0	
0	5	3	3	

#INCLUSive Motif Model v1.0 
#
#ID = M00639-V$HNF6_Q6
#W = 12
#Consensus = HWAAATCAATAW
5	4	0	4	
6	1	2	4	
10	0	1	2	
13	0	0	0	
9	0	4	0	
0	0	0	13	
0	13	0	0	
12	1	0	0	
13	0	0	0	
0	0	0	13	
8	2	2	1	
6	1	2	4	

#INCLUSive Motif Model v1.0 
#
#ID = M00640-V$HOXA4_Q2
#W = 8
#Consensus = AWAATTRG
4	0	2	0	
2	1	0	3	
5	0	0	1	
6	0	0	0	
1	1	0	4	
0	0	1	5	
3	0	3	0	
0	0	6	0	

#INCLUSive Motif Model v1.0 
#
#ID = M00641-V$HSF_Q6
#W = 13
#Consensus = TTCCMGARGYTTC
0	0	0	5	
0	0	0	5	
0	5	0	0	
0	3	1	1	
3	2	0	0	
0	0	5	0	
3	1	1	0	
2	0	3	0	
0	0	5	0	
0	2	0	3	
0	0	0	5	
0	0	0	5	
0	5	0	0	

#INCLUSive Motif Model v1.0 
#
#ID = M00644-V$LBP1_Q6
#W = 7
#Consensus = CAGCTGS
0	5	0	0	
3	1	1	0	
0	0	5	0	
0	5	0	0	
0	0	0	5	
0	0	4	1	
0	3	2	0	

#INCLUSive Motif Model v1.0 
#
#ID = M00646-V$LFA1_Q6
#W = 8
#Consensus = GGGSTCWR
0	0	6	0	
0	0	6	0	
1	0	5	0	
1	2	3	0	
1	0	0	5	
0	5	0	0	
3	0	0	2	
2	0	3	0	

#INCLUSive Motif Model v1.0 
#
#ID = M00647-V$LXR_Q3
#W = 18
#Consensus = TGGGGTYACTNNCGGTCA
1	2	0	5	
2	0	5	1	
0	1	6	1	
0	0	8	0	
0	0	8	0	
0	0	0	8	
0	4	0	4	
7	1	0	0	
0	6	1	1	
0	2	1	5	
2	2	3	1	
1	2	4	1	
2	4	2	0	
0	0	8	0	
0	0	6	2	
0	0	2	6	
0	8	0	0	
7	0	1	0	

#INCLUSive Motif Model v1.0 
#
#ID = M00648-V$MAF_Q6
#W = 16
#Consensus = TRGRRGGAAGTKKSST
1	0	0	4	
2	0	2	1	
1	0	4	0	
3	0	2	0	
2	0	3	0	
0	0	5	0	
0	0	5	0	
5	0	0	0	
5	0	0	0	
0	0	5	0	
0	0	0	5	
0	0	2	3	
0	0	3	2	
0	2	2	1	
0	3	2	0	
1	0	1	3	

#INCLUSive Motif Model v1.0 
#
#ID = M00649-V$MAZ_Q6
#W = 8
#Consensus = GGGGAGGG
3	0	8	1	
0	0	12	0	
0	0	11	1	
0	1	11	0	
10	2	0	0	
0	0	12	0	
2	1	9	0	
0	0	12	0	

#INCLUSive Motif Model v1.0 
#
#ID = M00650-V$MTF1_Q4
#W = 14
#Consensus = TBTGCACHCGGCCC
1	1	2	8	
0	4	4	4	
0	0	0	12	
0	0	12	0	
0	12	0	0	
9	0	3	0	
0	12	0	0	
5	4	0	3	
0	12	0	0	
2	1	8	1	
0	1	10	1	
1	9	2	0	
2	8	1	1	
0	8	3	1	

#INCLUSive Motif Model v1.0 
#
#ID = M00651-V$NFMUE1_Q6
#W = 9
#Consensus = CGGCCATCT
0	6	1	0	
0	2	5	0	
0	0	7	0	
0	7	0	0	
0	7	0	0	
7	0	0	0	
0	0	0	7	
0	6	0	1	
0	0	1	6	

#INCLUSive Motif Model v1.0 
#
#ID = M00652-V$NRF1_Q6
#W = 10
#Consensus = CGCATGCGCR
0	7	0	0	
1	0	6	0	
0	7	0	0	
4	0	2	1	
0	0	0	7	
0	0	7	0	
0	7	0	0	
0	0	7	0	
0	7	0	0	
4	0	3	0	

#INCLUSive Motif Model v1.0 
#
#ID = M00655-V$PEA3_Q6
#W = 7
#Consensus = ACWTCCK
7	0	1	1	
0	9	0	1	
5	0	0	5	
0	0	0	10	
0	10	0	0	
0	10	0	0	
0	0	4	6	

#INCLUSive Motif Model v1.0 
#
#ID = M00657-V$PTF1BETA_Q6
#W = 14
#Consensus = GRGAAAMBBWCAGS
0	0	7	0	
3	0	4	0	
1	0	6	0	
5	0	2	0	
7	0	0	0	
7	0	0	0	
4	3	0	0	
0	3	2	2	
0	3	2	2	
3	0	1	3	
0	7	0	0	
5	2	0	0	
1	0	5	0	
0	3	3	0	

#INCLUSive Motif Model v1.0 
#
#ID = M00658-V$PU1_Q6
#W = 8
#Consensus = WGAGGAAG
8	0	1	5	
0	3	11	0	
9	2	3	0	
2	0	12	0	
0	0	14	0	
14	0	0	0	
14	0	0	0	
1	3	10	0	

#INCLUSive Motif Model v1.0 
#
#ID = M00665-V$SP3_Q3
#W = 14
#Consensus = ASMCTTGGGSRGGG
6	0	0	0	
0	2	3	1	
2	3	0	1	
2	4	0	0	
0	1	1	4	
1	0	1	4	
0	2	4	0	
0	0	4	2	
0	0	6	0	
1	2	3	0	
3	1	2	0	
1	0	5	0	
0	1	5	0	
0	0	6	0	

#INCLUSive Motif Model v1.0 
#
#ID = M00671-V$TCF4_Q5
#W = 8
#Consensus = SCTTTGAW
1	3	2	0	
0	6	0	0	
0	1	0	5	
0	0	0	6	
0	0	0	6	
0	0	5	1	
6	0	0	0	
3	0	1	2	

#INCLUSive Motif Model v1.0 
#
#ID = M00672-V$TEF_Q6
#W = 12
#Consensus = ATGTTWAYATAA
4	0	0	1	
0	0	0	5	
1	0	4	0	
0	1	1	3	
1	0	0	4	
2	1	0	2	
4	0	0	1	
1	2	0	2	
4	0	1	0	
0	1	0	4	
5	0	0	0	
5	0	0	0	

#INCLUSive Motif Model v1.0 
#
#ID = M00678-V$TEL2_Q6
#W = 10
#Consensus = YTACTTCCTG
1	2	0	2	
0	1	0	4	
5	0	0	0	
0	5	0	0	
0	0	0	5	
0	0	0	5	
0	5	0	0	
0	5	0	0	
0	0	1	4	
0	0	5	0	

#INCLUSive Motif Model v1.0 
#
#ID = M00684-V$XPF1_Q6
#W = 10
#Consensus = TCWGRRSAMC
0	0	1	4	
0	5	0	0	
2	0	1	2	
0	0	4	1	
3	0	2	0	
2	0	2	1	
0	2	3	0	
5	0	0	0	
3	2	0	0	
0	4	1	0	

#INCLUSive Motif Model v1.0 
#
#ID = M00687-V$ALPHACP1_01
#W = 11
#Consensus = CAGCCAATGAG
1	5	0	1	
6	1	0	0	
1	0	5	1	
0	7	0	0	
0	7	0	0	
7	0	0	0	
7	0	0	0	
0	0	0	7	
0	1	6	0	
7	0	0	0	
0	0	7	0	

#INCLUSive Motif Model v1.0 
#
#ID = M00690-V$AP3_Q6
#W = 8
#Consensus = TCYMMATT
1	3	0	7	
0	11	0	0	
0	5	0	6	
6	4	1	0	
7	4	0	0	
11	0	0	0	
0	3	1	7	
3	1	0	7	

#INCLUSive Motif Model v1.0 
#
#ID = M00691-V$ATF1_Q6
#W = 11
#Consensus = CYYTGACGTCA
0	9	0	0	
0	3	1	5	
1	4	1	3	
0	1	1	7	
0	2	7	0	
9	0	0	0	
1	8	0	0	
0	0	9	0	
3	0	0	6	
1	8	0	0	
8	0	0	1	

#INCLUSive Motif Model v1.0 
#
#ID = M00693-V$E12_Q6
#W = 11
#Consensus = RRCAGGTGNCV
4	2	5	0	
4	1	6	0	
0	11	0	0	
11	0	0	0	
0	0	11	0	
2	1	8	0	
0	0	0	11	
0	0	11	0	
1	4	3	3	
2	6	1	2	
3	3	5	0	

#INCLUSive Motif Model v1.0 
#
#ID = M00694-V$E4F1_Q6
#W = 10
#Consensus = SYTACGTCAC
0	2	3	0	
1	2	0	2	
0	1	0	4	
4	0	0	1	
0	5	0	0	
0	0	5	0	
0	0	0	5	
0	5	0	0	
5	0	0	0	
0	4	0	1	

#INCLUSive Motif Model v1.0 
#
#ID = M00695-V$ETF_Q6
#W = 7
#Consensus = GVGGMGG
0	0	11	2	
4	5	4	0	
0	0	12	1	
0	0	13	0	
5	8	0	0	
0	2	11	0	
0	0	13	0	

#INCLUSive Motif Model v1.0 
#
#ID = M00698-V$HEB_Q6
#W = 8
#Consensus = RCCWGCTG
2	0	3	0	
0	5	0	0	
0	5	0	0	
3	0	0	2	
0	0	5	0	
0	5	0	0	
0	0	0	5	
0	0	5	0	

#INCLUSive Motif Model v1.0 
#
#ID = M00699-V$ICSBP_Q6
#W = 12
#Consensus = RAARTGAAACTG
4	0	3	0	
7	0	0	0	
6	1	0	0	
3	1	3	0	
1	1	0	5	
0	0	7	0	
7	0	0	0	
7	0	0	0	
7	0	0	0	
0	6	1	0	
0	1	0	6	
2	0	5	0	

#INCLUSive Motif Model v1.0 
#
#ID = M00701-V$SMAD3_Q6
#W = 9
#Consensus = TGTCTGTCT
1	2	0	6	
1	0	8	0	
0	0	2	7	
0	9	0	0	
0	1	0	8	
0	0	9	0	
2	2	0	5	
0	9	0	0	
1	1	0	7	

#INCLUSive Motif Model v1.0 
#
#ID = M00704-V$TEF1_Q6
#W = 6
#Consensus = GRRATG
0	0	5	0	
2	0	3	0	
3	0	2	0	
5	0	0	0	
0	0	0	5	
0	0	5	0	

#INCLUSive Motif Model v1.0 
#
#ID = M00706-V$TFIII_Q6
#W = 9
#Consensus = RGAGGKAGG
2	0	2	1	
0	0	5	0	
4	0	1	0	
0	1	3	1	
0	0	4	1	
0	0	3	2	
5	0	0	0	
0	0	5	0	
0	0	5	0	

#INCLUSive Motif Model v1.0 
#
#ID = M00707-V$TFIIA_Q6
#W = 12
#Consensus = TMTRWRAGGRSS
0	1	0	4	
3	2	0	0	
0	0	0	5	
2	0	2	1	
2	1	0	2	
3	0	2	0	
5	0	0	0	
0	1	4	0	
0	1	4	0	
3	0	2	0	
1	2	2	0	
0	3	2	0	

#INCLUSive Motif Model v1.0 
#
#ID = M00711-V$ZTA_Q2
#W = 13
#Consensus = TNACNNTKRCWCA
3	2	0	6	
3	4	2	2	
7	3	1	0	
1	6	2	2	
2	3	2	4	
3	3	3	2	
0	0	0	11	
0	0	7	4	
6	0	5	0	
0	11	0	0	
5	0	0	6	
0	11	0	0	
11	0	0	0	

#INCLUSive Motif Model v1.0 
#
#ID = M00712-V$MYOGENIN_Q6
#W = 8
#Consensus = RGCAGSTG
4	0	5	0	
2	2	5	0	
0	9	0	0	
9	0	0	0	
0	0	8	1	
0	4	4	1	
0	0	0	9	
0	0	9	0	

#INCLUSive Motif Model v1.0 
#
#ID = M00716-V$ZF5_01
#W = 8
#Consensus = GSGCGCGR
2	0	16	1	
2	8	8	1	
3	1	15	0	
2	14	2	1	
3	1	14	1	
1	15	1	2	
2	2	13	2	
9	0	10	0	

#INCLUSive Motif Model v1.0 
#
#ID = M00717-V$PAX8_01
#W = 15
#Consensus = NNNTNNNGNGTGANN
5	15	8	7	
15	7	5	8	
7	8	11	9	
7	7	2	19	
9	9	8	9	
11	7	5	12	
7	11	3	14	
3	5	23	4	
9	17	6	3	
10	2	20	3	
2	1	4	28	
3	1	27	4	
23	3	6	3	
10	4	14	7	
8	8	5	14	

#INCLUSive Motif Model v1.0 
#
#ID = M00720-V$CACBINDINGPROTEIN_Q6
#W = 9
#Consensus = GRGGSTGGG
2	0	5	0	
4	0	3	0	
0	0	6	1	
0	0	7	0	
0	3	4	0	
2	0	0	5	
0	0	7	0	
0	0	7	0	
0	2	5	0	

#INCLUSive Motif Model v1.0 
#
#ID = M00721-V$CACCCBINDINGFACTOR_Q6
#W = 16
#Consensus = CANCCNNWGGGTGDGG
0	6	0	1	
5	0	2	0	
2	1	2	2	
0	5	1	1	
2	4	1	0	
1	3	1	2	
1	2	2	2	
3	0	0	4	
0	0	7	0	
0	0	7	0	
0	0	7	0	
0	0	1	6	
0	0	7	0	
2	0	2	3	
1	0	6	0	
0	1	6	0	

#INCLUSive Motif Model v1.0 
#
#ID = M00722-V$COREBINDINGFACTOR_Q6
#W = 8
#Consensus = TGTGGTTW
1	0	0	8	
0	0	9	0	
0	1	0	8	
0	0	9	0	
0	0	9	0	
0	1	0	8	
2	2	0	5	
4	0	0	5	

#INCLUSive Motif Model v1.0 
#
#ID = M00724-V$HNF3ALPHA_Q6
#W = 11
#Consensus = TRTTTGYTYWN
2	2	1	34	
16	0	23	0	
0	0	0	39	
0	0	1	38	
0	1	4	34	
11	0	26	2	
1	15	3	20	
8	4	1	26	
5	13	0	21	
16	0	3	20	
11	3	12	13	

#INCLUSive Motif Model v1.0 
#
#ID = M00725-V$HP1SITEFACTOR_Q6
#W = 12
#Consensus = AATWTTCAACAG
6	0	0	0	
5	1	0	0	
1	0	0	5	
3	0	1	2	
1	0	1	4	
1	0	0	5	
0	4	0	2	
4	0	1	1	
4	2	0	0	
1	5	0	0	
6	0	0	0	
0	0	6	0	

#INCLUSive Motif Model v1.0 
#
#ID = M00726-V$USF2_Q6
#W = 6
#Consensus = CASGYG
0	6	0	0	
6	0	0	0	
0	3	2	1	
0	0	6	0	
0	2	1	3	
0	0	6	0	

#INCLUSive Motif Model v1.0 
#
#ID = M00727-V$SF1_Q6
#W = 8
#Consensus = TGRCCTTG
0	0	1	7	
2	0	5	1	
6	0	2	0	
0	8	0	0	
0	8	0	0	
0	0	0	8	
0	0	0	8	
0	0	8	0	

#INCLUSive Motif Model v1.0 
#
#ID = M00729-V$CDX2_Q5
#W = 14
#Consensus = ANANTTTTATKRCC
6	3	0	0	
3	1	2	3	
6	1	0	2	
2	2	3	2	
1	0	1	7	
0	2	0	7	
1	0	0	8	
2	0	0	7	
9	0	0	0	
0	1	0	8	
2	0	3	4	
4	0	5	0	
0	7	0	2	
2	5	0	2	

#INCLUSive Motif Model v1.0 
#
#ID = M00731-V$OSF2_Q6
#W = 8
#Consensus = ACCACANM
8	0	2	0	
0	10	0	0	
0	10	0	0	
8	0	2	0	
0	10	0	0	
10	0	0	0	
5	1	2	2	
6	3	1	0	

#INCLUSive Motif Model v1.0 
#
#ID = M00733-V$SMAD4_Q6
#W = 15
#Consensus = GKSRKKCAGMCANCY
1	2	7	0	
1	1	3	5	
1	4	5	0	
4	0	6	0	
0	0	6	4	
0	2	5	3	
0	7	2	1	
8	1	1	0	
0	0	10	0	
4	5	0	1	
0	10	0	0	
8	0	0	2	
2	3	3	2	
2	7	0	1	
0	4	0	6	

#INCLUSive Motif Model v1.0 
#
#ID = M00734-V$CIZ_01
#W = 9
#Consensus = SAAAAANNN
0	17	22	0	
39	0	0	0	
39	0	0	0	
39	0	0	0	
39	0	0	0	
39	0	0	0	
15	10	13	1	
5	13	6	15	
9	15	7	8	

#INCLUSive Motif Model v1.0 
#
#ID = M00736-V$E2F1DP1_01
#W = 8
#Consensus = TTTCSCGC
4	3	1	17	
2	1	0	22	
0	0	0	25	
0	17	8	0	
0	14	11	0	
0	25	0	0	
3	0	22	0	
0	19	6	0	

#INCLUSive Motif Model v1.0 
#
#ID = M00737-V$E2F1DP2_01
#W = 8
#Consensus = TTTSSCGC
2	0	1	21	
2	0	0	22	
0	0	0	24	
0	15	9	0	
0	15	9	0	
0	23	1	0	
0	1	23	0	
0	20	4	0	

#INCLUSive Motif Model v1.0 
#
#ID = M00738-V$E2F4DP1_01
#W = 8
#Consensus = TTTSGCGC
5	0	0	36	
1	0	0	40	
0	0	0	41	
0	22	19	0	
0	5	36	0	
0	41	0	0	
0	0	41	0	
0	39	2	0	

#INCLUSive Motif Model v1.0 
#
#ID = M00739-V$E2F4DP2_01
#W = 8
#Consensus = TTTCSCGC
7	0	1	19	
2	0	0	25	
0	0	0	27	
0	19	8	0	
0	14	13	0	
0	27	0	0	
0	0	27	0	
0	22	5	0	

#INCLUSive Motif Model v1.0 
#
#ID = M00740-V$E2F1DP1RB_01
#W = 8
#Consensus = TTTSGCGC
11	0	0	41	
1	0	0	51	
0	0	0	52	
0	26	26	0	
0	6	46	0	
0	52	0	0	
0	0	52	0	
0	46	6	0	

#INCLUSive Motif Model v1.0 
#
#ID = M00742-V$HFH4_01
#W = 13
#Consensus = AWKTGTTTGTTTA
51	19	9	21	
47	0	0	53	
19	0	43	38	
13	15	4	68	
11	0	89	0	
2	0	0	98	
0	0	0	100	
0	0	0	100	
6	0	94	0	
0	6	0	94	
4	0	0	96	
4	0	0	96	
87	0	4	9	

#INCLUSive Motif Model v1.0 
#
#ID = M00743-V$CETS168_Q6
#W = 8
#Consensus = CMGGAAGY
0	7	1	0	
4	3	1	0	
0	0	8	0	
0	0	8	0	
8	0	0	0	
6	0	0	2	
0	0	8	0	
0	5	0	3	

#INCLUSive Motif Model v1.0 
#
#ID = M00744-V$POU1F1_Q6
#W = 10
#Consensus = ATGAATAAWT
13	0	2	2	
0	0	0	17	
0	0	17	0	
9	3	2	3	
14	0	0	3	
0	0	0	17	
13	0	1	3	
12	0	0	5	
9	0	2	6	
5	2	0	10	

#INCLUSive Motif Model v1.0 
#
#ID = M00746-V$ELF1_Q6
#W = 12
#Consensus = RNWMBAGGAART
4	0	4	0	
2	1	2	3	
5	0	0	3	
5	1	1	1	
0	2	5	1	
7	0	1	0	
0	0	8	0	
0	0	8	0	
8	0	0	0	
8	0	0	0	
4	0	4	0	
2	1	0	5	

#INCLUSive Motif Model v1.0 
#
#ID = M00747-V$IRF1_Q6
#W = 7
#Consensus = TTCACTT
1	0	0	14	
0	1	0	14	
0	15	0	0	
11	0	0	4	
0	8	4	3	
0	0	0	15	
0	0	0	15	

#INCLUSive Motif Model v1.0 
#
#ID = M00749-V$SREBP1_Q6
#W = 7
#Consensus = CACSCCA
0	6	0	0	
6	0	0	0	
0	6	0	0	
1	3	2	0	
0	6	0	0	
0	5	0	1	
6	0	0	0	

#INCLUSive Motif Model v1.0 
#
#ID = M00750-V$HMGIY_Q6
#W = 7
#Consensus = GGAAAWT
1	0	12	0	
0	2	8	3	
13	0	0	0	
13	0	0	0	
11	0	0	2	
5	0	2	6	
0	3	1	8	

#INCLUSive Motif Model v1.0 
#
#ID = M00751-V$AML1_Q6
#W = 6
#Consensus = TGTGGT
0	0	0	9	
0	0	9	0	
0	0	0	9	
0	0	9	0	
0	0	9	0	
0	0	1	8	

#INCLUSive Motif Model v1.0 
#
#ID = M00761-V$P53_DECAMER_Q2
#W = 10
#Consensus = RGRCAWGNCY
25	3	16	2	
14	0	32	0	
25	0	21	0	
2	39	4	1	
32	2	4	8	
23	2	2	19	
3	0	43	0	
9	15	5	17	
2	28	9	7	
5	22	5	14	

#INCLUSive Motif Model v1.0 
#
#ID = M00762-V$DR1_Q3
#W = 13
#Consensus = RGGNCAAAGGTCA
11	1	12	6	
4	0	26	1	
2	4	22	3	
7	6	6	12	
2	23	2	4	
27	2	0	2	
21	3	4	3	
21	1	8	1	
0	2	26	3	
2	2	20	7	
4	4	2	21	
1	25	4	1	
21	4	0	6	

#INCLUSive Motif Model v1.0 
#
#ID = M00763-V$PPAR_DR1_Q2
#W = 13
#Consensus = TGACCTTTGNCCY
5	0	2	11	
1	3	14	0	
13	3	0	2	
5	13	0	0	
1	16	1	0	
1	3	0	14	
2	3	2	11	
1	0	1	16	
2	2	13	1	
7	4	4	3	
2	14	0	2	
2	14	1	1	
3	8	1	6	

#INCLUSive Motif Model v1.0 
#
#ID = M00764-V$HNF4_DR1_Q3
#W = 13
#Consensus = TGAMCTTTGNCCN
1	0	1	11	
0	1	12	0	
9	0	3	1	
4	7	1	1	
1	12	0	0	
0	3	0	10	
1	1	0	11	
2	0	0	11	
1	0	12	0	
4	3	3	3	
0	10	2	1	
0	10	0	3	
2	5	1	4	

#INCLUSive Motif Model v1.0 
#
#ID = M00765-V$COUP_DR1_Q6
#W = 13
#Consensus = TGACCTTTGACCC
1	0	1	7	
0	0	9	0	
9	0	0	0	
1	8	0	0	
0	9	0	0	
0	2	0	7	
0	1	1	7	
0	0	0	9	
0	0	9	0	
5	1	2	1	
0	8	1	0	
1	6	0	2	
1	5	0	2	

#INCLUSive Motif Model v1.0 
#
#ID = M00766-V$LXR_DR4_Q3
#W = 16
#Consensus = TGACCGNNAGTRACCC
0	1	0	7	
0	0	8	0	
6	2	0	0	
1	7	0	0	
0	8	0	0	
0	1	5	2	
1	3	3	1	
2	3	1	2	
5	1	1	1	
1	1	5	1	
0	0	0	8	
5	0	3	0	
8	0	0	0	
1	7	0	0	
0	8	0	0	
0	8	0	0	

#INCLUSive Motif Model v1.0 
#
#ID = M00767-V$FXR_IR1_Q6
#W = 13
#Consensus = GGGTBAATRACCY
2	0	5	0	
1	0	6	0	
1	0	6	0	
0	0	0	7	
0	2	2	3	
6	0	0	1	
6	1	0	0	
0	0	0	7	
3	0	4	0	
6	0	0	1	
0	7	0	0	
0	7	0	0	
0	3	0	4	

#INCLUSive Motif Model v1.0 
#
#ID = M00769-V$AML_Q6
#W = 15
#Consensus = NNGKNTGTGGTTWNC
8	4	3	2	
5	4	4	4	
3	3	9	2	
0	4	6	7	
4	6	1	6	
0	1	0	16	
0	0	17	0	
0	3	0	14	
0	0	17	0	
0	0	17	0	
0	1	1	15	
1	4	2	10	
8	0	1	8	
4	5	6	2	
3	9	2	3	

#INCLUSive Motif Model v1.0 
#
#ID = M00770-V$CEBP_Q3
#W = 12
#Consensus = NNNTKNNGNAAN
36	24	36	33	
45	21	33	30	
43	27	37	22	
27	18	10	74	
12	13	35	69	
33	13	29	54	
24	10	52	43	
0	0	129	0	
22	58	17	32	
111	11	2	5	
125	1	3	0	
39	28	24	37	

#INCLUSive Motif Model v1.0 
#
#ID = M00771-V$ETS_Q4
#W = 12
#Consensus = ANNCACTTCCTG
24	10	3	11	
15	11	12	10	
5	20	10	13	
6	25	7	10	
26	4	13	5	
2	34	2	10	
12	0	0	36	
0	0	0	48	
0	48	0	0	
0	48	0	0	
1	3	6	38	
1	14	29	4	

#INCLUSive Motif Model v1.0 
#
#ID = M00772-V$IRF_Q6
#W = 15
#Consensus = BNCRSTTTCANTTYY
0	8	7	11	
5	7	4	10	
3	13	4	6	
13	3	7	3	
1	9	12	4	
1	0	1	24	
1	0	1	24	
0	0	0	26	
0	26	0	0	
16	3	2	5	
3	9	6	8	
0	0	1	25	
0	0	0	26	
2	9	1	14	
1	13	1	11	

#INCLUSive Motif Model v1.0 
#
#ID = M00773-V$MYB_Q3
#W = 11
#Consensus = NNNGNCAGTTN
9	5	6	5	
4	8	9	4	
6	5	7	7	
2	3	15	5	
5	7	7	6	
1	18	3	3	
14	7	3	1	
0	0	25	0	
0	0	0	25	
0	0	1	24	
8	5	9	3	

#INCLUSive Motif Model v1.0 
#
#ID = M00774-V$NFKB_Q6_01
#W = 16
#Consensus = NNNNKGGRAANTCCCN
12	15	27	21	
14	19	22	20	
19	24	16	16	
17	17	21	20	
8	9	35	23	
3	2	68	2	
4	1	67	3	
46	0	27	2	
62	3	9	1	
71	2	2	0	
16	11	22	26	
4	15	2	54	
3	68	0	4	
1	72	0	2	
10	58	1	6	
17	21	19	18	

#INCLUSive Motif Model v1.0 
#
#ID = M00775-V$NFY_Q6_01
#W = 13
#Consensus = NNNNRRCCAATSR
10	11	10	9	
12	17	4	8	
3	10	9	19	
4	12	9	16	
18	5	16	2	
19	1	21	0	
0	41	0	0	
1	39	1	0	
41	0	0	0	
37	2	0	2	
0	1	2	38	
4	22	14	1	
22	3	14	2	

#INCLUSive Motif Model v1.0 
#
#ID = M00776-V$SREBP_Q3
#W = 12
#Consensus = VNNVTCACCCYA
3	3	4	0	
2	3	3	2	
2	3	4	2	
5	3	3	0	
0	2	0	9	
0	11	0	0	
11	0	0	0	
0	9	2	0	
2	8	1	0	
0	11	0	0	
0	6	1	4	
11	0	0	0	

#INCLUSive Motif Model v1.0 
#
#ID = M00777-V$STAT_Q6
#W = 13
#Consensus = NNNNNTTCTKGGA
5	6	11	8	
9	6	8	7	
7	12	3	8	
9	5	6	10	
4	10	5	11	
0	0	0	30	
0	0	1	29	
0	30	0	0	
0	9	1	20	
4	2	14	10	
9	0	21	0	
1	0	23	6	
21	3	5	1	

#INCLUSive Motif Model v1.0 
#
#ID = M00778-V$AHR_Q5
#W = 11
#Consensus = NTNGCGTGNNN
2	11	6	6	
1	2	5	17	
4	6	5	10	
0	0	25	0	
0	25	0	0	
0	0	25	0	
0	0	0	25	
0	0	25	0	
9	9	2	5	
4	7	11	3	
7	7	5	6	

#INCLUSive Motif Model v1.0 
#
#ID = M00789-V$GATA_Q6
#W = 7
#Consensus = WGATARN
50	8	8	39	
1	0	103	1	
104	0	1	0	
0	0	0	105	
89	1	3	12	
58	3	39	5	
28	18	48	11	

#INCLUSive Motif Model v1.0 
#
#ID = M00790-V$HNF1_Q6
#W = 18
#Consensus = WRGTTAATNATTAACNNN
10	3	4	17	
9	1	17	7	
4	1	25	4	
0	2	0	32	
3	2	2	27	
28	2	1	3	
22	8	1	3	
0	0	0	34	
13	5	8	8	
19	3	4	8	
3	2	2	27	
1	8	2	23	
18	3	5	8	
17	5	6	6	
4	19	2	9	
12	6	6	10	
7	7	14	6	
10	9	4	11	

#INCLUSive Motif Model v1.0 
#
#ID = M00791-V$HNF3_Q6
#W = 13
#Consensus = NWRARYAAAYANN
15	13	4	7	
12	7	1	19	
19	5	13	2	
22	2	7	8	
22	3	14	0	
3	23	1	12	
37	2	0	0	
35	4	0	0	
38	0	0	1	
3	22	1	13	
33	2	2	2	
9	7	14	9	
14	4	7	14	

#INCLUSive Motif Model v1.0 
#
#ID = M00792-V$SMAD_Q6
#W = 9
#Consensus = AGACNBCNN
10	1	1	0	
0	0	11	1	
10	1	0	1	
0	11	0	1	
5	2	1	4	
0	5	4	3	
2	6	2	2	
4	4	2	2	
2	4	2	4	

#INCLUSive Motif Model v1.0 
#
#ID = M00793-V$YY1_Q6
#W = 9
#Consensus = GCCATNTTN
2	0	17	4	
1	21	1	0	
0	21	0	2	
21	1	1	0	
0	1	1	21	
2	9	6	6	
2	1	2	18	
1	3	3	16	
2	4	10	7	

#INCLUSive Motif Model v1.0 
#
#ID = M00794-V$TTF1_Q6
#W = 12
#Consensus = NNNNCAAGNRNN
8	15	4	4	
9	12	4	6	
2	15	8	6	
6	8	3	14	
1	27	2	1	
30	0	0	1	
24	0	7	0	
1	0	30	0	
11	4	5	11	
8	4	16	3	
5	9	9	8	
5	11	5	10	

#INCLUSive Motif Model v1.0 
#
#ID = M00795-V$OCT_Q6
#W = 11
#Consensus = TNATTTGCATN
10	7	10	28	
14	12	15	14	
37	7	2	9	
6	2	0	47	
7	5	1	42	
6	2	2	45	
11	3	34	7	
3	50	0	2	
53	0	0	2	
1	1	1	52	
27	4	10	14	

#INCLUSive Motif Model v1.0 
#
#ID = M00796-V$USF_Q6_01
#W = 12
#Consensus = NRCCACGTGASN
12	8	14	2	
18	7	10	1	
8	19	6	3	
2	33	0	1	
29	5	1	1	
2	25	7	2	
4	2	30	0	
1	1	3	31	
0	2	34	0	
25	1	7	3	
0	20	12	4	
12	12	4	8	

#INCLUSive Motif Model v1.0 
#
#ID = M00797-V$HIF1_Q3
#W = 14
#Consensus = GNNKACGTGCGGNN
2	4	15	2	
5	11	3	4	
5	5	11	2	
1	3	9	10	
22	0	1	0	
0	23	0	0	
0	0	23	0	
0	0	0	23	
0	0	23	0	
2	17	3	1	
3	4	12	4	
1	5	13	4	
1	9	7	6	
7	7	5	4	

#INCLUSive Motif Model v1.0 
#
#ID = M00799-V$MYC_Q2
#W = 7
#Consensus = CACGTGS
0	21	0	0	
20	0	0	1	
0	21	0	0	
0	2	18	1	
0	0	1	20	
1	0	19	1	
0	8	8	5	

#INCLUSive Motif Model v1.0 
#
#ID = M00800-V$AP2_Q3
#W = 16
#Consensus = GSCCSCRGGCNRNRNN
3	4	10	0	
0	8	6	3	
0	17	0	0	
2	10	4	1	
0	8	7	2	
2	12	0	3	
8	1	8	0	
3	1	13	0	
0	2	15	0	
0	16	1	0	
3	2	7	5	
6	0	9	2	
6	3	3	5	
6	1	10	0	
4	4	6	3	
3	5	6	3	

#INCLUSive Motif Model v1.0 
#
#ID = M00801-V$CREB_Q3
#W = 6
#Consensus = CGTCAN
2	42	3	6	
2	1	49	1	
0	1	0	52	
0	53	0	0	
51	1	0	1	
3	16	16	18	

#INCLUSive Motif Model v1.0 
#
#ID = M00802-V$PIT1_Q6
#W = 18
#Consensus = NMTTCATAAWTATWNMNA
7	3	2	5	
9	6	0	2	
1	0	0	16	
0	1	3	13	
0	17	0	0	
12	1	0	4	
2	0	0	15	
9	1	4	3	
9	4	0	4	
6	0	1	10	
0	3	3	11	
11	2	4	0	
4	1	0	12	
8	3	1	5	
4	7	2	4	
7	6	1	3	
3	7	2	4	
7	3	0	3	

#INCLUSive Motif Model v1.0 
#
#ID = M00803-V$E2F_Q2
#W = 6
#Consensus = GGCGSG
0	4	12	0	
0	2	14	0	
0	16	0	0	
0	0	16	0	
0	10	6	0	
1	2	11	2	

#INCLUSive Motif Model v1.0 
#
#ID = M00804-V$E2A_Q2
#W = 14
#Consensus = NCACCTGYYNCNKN
2	6	3	2	
0	13	0	0	
12	1	0	0	
1	9	3	0	
2	10	0	1	
0	0	0	13	
0	0	13	0	
1	5	2	5	
1	8	0	4	
2	3	4	4	
1	8	1	3	
4	3	3	3	
0	1	7	5	
3	3	4	3	

#INCLUSive Motif Model v1.0 
#
#ID = M00805-V$LEF1_Q2
#W = 6
#Consensus = TCAAAG
3	0	0	10	
0	13	0	0	
13	0	0	0	
13	0	0	0	
11	0	1	1	
0	2	11	0	

#INCLUSive Motif Model v1.0 
#
#ID = M00806-V$NF1_Q6_01
#W = 17
#Consensus = NTGGNNNNNNGCCAANN
21	19	9	30	
14	12	12	41	
17	11	42	9	
17	6	47	9	
25	24	15	15	
16	21	14	28	
23	20	16	20	
21	25	20	13	
15	20	20	24	
23	10	13	33	
1	4	69	5	
1	74	2	2	
4	74	1	0	
73	2	1	3	
65	0	8	6	
19	14	27	19	
31	18	18	12	

#INCLUSive Motif Model v1.0 
#
#ID = M00807-V$EGR_Q6
#W = 11
#Consensus = GTGGGSGCRRS
0	1	7	1	
1	2	0	6	
1	0	8	0	
0	0	9	0	
1	0	8	0	
1	3	5	0	
0	0	9	0	
0	6	2	1	
3	0	5	1	
4	0	4	1	
2	4	3	0	

#INCLUSive Motif Model v1.0 
#
#ID = M00808-V$PAX_Q6
#W = 11
#Consensus = CTGGAACTMAC
0	18	2	0	
3	1	0	16	
1	0	18	1	
1	1	17	1	
15	1	3	1	
17	0	2	1	
3	14	2	1	
3	0	0	17	
7	10	0	3	
15	2	1	2	
3	16	0	1	

#INCLUSive Motif Model v1.0 
#
#ID = M00809-V$FOX_Q2
#W = 13
#Consensus = KWTTGTTTRTTTW
0	3	6	4	
8	0	1	4	
3	2	1	7	
0	0	1	12	
4	0	9	0	
0	0	0	13	
1	0	1	11	
0	0	2	11	
7	0	6	0	
0	4	0	9	
0	1	0	12	
2	0	1	10	
7	0	1	5	

#INCLUSive Motif Model v1.0 
#
#ID = M00810-V$SRF_Q4
#W = 18
#Consensus = SCCAWATAWGGMNMNNNN
2	12	10	3	
3	24	0	0	
0	27	0	0	
23	1	2	1	
9	1	0	17	
24	0	2	1	
5	1	1	20	
22	0	2	3	
16	0	1	10	
1	0	26	0	
1	0	26	0	
15	9	2	1	
6	8	10	3	
15	9	2	1	
2	7	8	10	
7	3	12	5	
1	6	11	9	
6	7	7	7	

#INCLUSive Motif Model v1.0 
#
#ID = M00821-V$NRF2_Q4
#W = 13
#Consensus = NTGCTGAGTCAKN
3	4	1	2	
1	1	1	7	
0	2	8	0	
2	7	0	1	
2	0	1	7	
1	1	7	1	
8	0	0	2	
0	0	8	2	
0	0	0	10	
0	10	0	0	
10	0	0	0	
0	2	3	5	
1	2	4	3	

#INCLUSive Motif Model v1.0 
#
#ID = M00912-V$CEBP_Q2_01
#W = 12
#Consensus = NTTRCNNAANNN
32	19	18	20	
0	1	0	88	
1	0	9	79	
24	2	45	18	
1	88	0	0	
38	23	10	18	
20	35	8	26	
58	21	5	5	
68	3	10	8	
8	24	18	39	
19	25	14	31	
27	25	8	29	

#INCLUSive Motif Model v1.0 
#
#ID = M00913-V$MYB_Q5_01
#W = 9
#Consensus = NAACNGNCN
3	10	5	8	
25	1	0	0	
26	0	0	0	
0	23	2	1	
2	5	7	12	
5	2	18	1	
6	8	6	6	
5	15	4	2	
7	7	6	6	

#INCLUSive Motif Model v1.0 
#
#ID = M00915-V$AP2_Q6_01
#W = 13
#Consensus = SNNNCCNCAGGCN
0	12	8	4	
5	8	8	3	
2	8	10	4	
1	10	7	6	
0	22	1	1	
2	20	1	1	
2	10	7	5	
1	18	4	1	
12	5	5	2	
0	1	23	0	
0	2	22	0	
0	22	2	0	
3	8	7	6	

#INCLUSive Motif Model v1.0 
#
#ID = M00916-V$CREB_Q2_01
#W = 14
#Consensus = NNTKACGTCANNNS
5	8	13	2	
6	5	10	7	
5	3	3	17	
3	3	10	12	
19	0	6	3	
0	28	0	0	
4	1	23	0	
0	0	0	28	
0	27	1	0	
27	1	0	0	
1	8	10	9	
3	13	6	6	
7	2	12	7	
2	11	11	4	

#INCLUSive Motif Model v1.0 
#
#ID = M00917-V$CREB_Q4_01
#W = 11
#Consensus = CNNTGACGTMA
10	20	4	6	
6	11	17	6	
14	12	13	1	
0	0	0	40	
0	1	39	0	
40	0	0	0	
0	32	2	6	
0	1	39	0	
4	9	0	27	
14	19	3	4	
23	4	7	6	

#INCLUSive Motif Model v1.0 
#
#ID = M00918-V$E2F_Q3_01
#W = 9
#Consensus = TTTSGCGSG
1	4	1	19	
1	0	2	22	
1	3	1	20	
0	10	15	0	
0	4	21	0	
0	25	0	0	
0	0	25	0	
0	15	10	0	
1	5	15	4	

#INCLUSive Motif Model v1.0 
#
#ID = M00919-V$E2F_Q4_01
#W = 11
#Consensus = NCSCGCSAAAN
1	7	11	12	
5	20	5	1	
0	12	19	0	
0	31	0	0	
0	0	31	0	
0	26	5	0	
0	18	12	1	
26	1	3	1	
28	2	0	1	
22	1	6	2	
8	9	6	8	

#INCLUSive Motif Model v1.0 
#
#ID = M00920-V$E2F_Q6_01
#W = 12
#Consensus = NKCGCGCSAAAN
11	11	4	13	
1	8	14	16	
6	26	6	1	
0	12	26	1	
0	39	0	0	
0	0	39	0	
0	36	3	0	
0	20	16	3	
33	0	6	0	
34	3	2	0	
27	2	8	2	
9	14	7	9	

#INCLUSive Motif Model v1.0 
#
#ID = M00921-V$GR_Q6_01
#W = 8
#Consensus = NNTGTYCT
12	7	4	18	
9	13	10	9	
2	0	1	38	
0	0	40	1	
0	2	0	39	
5	11	5	20	
0	40	1	0	
9	7	0	25	

#INCLUSive Motif Model v1.0 
#
#ID = M00922-V$SRF_Q5_01
#W = 15
#Consensus = CCAWATAWGGMNMNG
3	26	0	0	
0	28	0	1	
22	1	3	3	
12	2	1	14	
26	0	3	0	
5	0	2	22	
26	0	1	2	
14	0	4	11	
1	0	28	0	
1	0	28	0	
15	11	2	1	
6	7	12	4	
13	11	3	2	
2	8	6	13	
6	2	15	6	

#INCLUSive Motif Model v1.0 
#
#ID = M00924-V$AP1_Q2_01
#W = 12
#Consensus = TGACTCANNSKN
0	0	0	46	
0	0	43	3	
46	0	0	0	
2	36	5	3	
8	6	6	26	
6	26	3	11	
32	7	3	4	
13	11	9	13	
11	9	14	12	
2	14	22	8	
5	5	18	18	
8	12	13	13	

#INCLUSive Motif Model v1.0 
#
#ID = M00925-V$AP1_Q6_01
#W = 9
#Consensus = NTGACTCAN
53	29	35	13	
0	0	1	129	
1	1	124	4	
129	0	1	0	
7	93	16	14	
19	15	14	82	
26	71	5	28	
91	23	7	9	
38	24	35	33	

#INCLUSive Motif Model v1.0 
#
#ID = M00926-V$AP1_Q4_01
#W = 8
#Consensus = TGAGTCAN
8	7	19	85	
27	5	65	22	
76	13	13	17	
6	17	86	10	
0	1	0	118	
4	112	1	2	
118	1	0	0	
12	29	30	48	

#INCLUSive Motif Model v1.0 
#
#ID = M00927-V$AP4_Q6_01
#W = 9
#Consensus = RNCAGCTGC
3	1	3	0	
2	3	1	1	
0	6	1	0	
5	1	0	1	
0	1	6	0	
1	5	1	0	
0	0	0	7	
0	0	7	0	
1	4	0	2	

#INCLUSive Motif Model v1.0 
#
#ID = M00928-V$E2_Q6_01
#W = 16
#Consensus = TNTACCGKKWYCGGTK
2	4	3	9	
3	4	7	4	
3	4	1	10	
18	0	0	0	
1	17	0	0	
0	18	0	0	
5	0	12	1	
1	3	5	9	
0	4	5	9	
6	0	4	8	
1	7	2	8	
1	11	2	4	
0	0	18	0	
0	0	14	4	
0	0	0	18	
0	4	7	7	

#INCLUSive Motif Model v1.0 
#
#ID = M00929-V$MYOD_Q6_01
#W = 18
#Consensus = CNGNRNCAGGTGNNGNAN
4	9	3	2	
3	7	4	4	
3	4	10	1	
6	6	5	1	
7	3	7	1	
6	4	7	1	
0	18	0	0	
18	0	0	0	
1	0	16	1	
2	3	12	1	
0	0	1	17	
0	0	18	0	
3	5	7	3	
4	8	2	4	
3	3	10	2	
7	2	5	4	
9	2	4	3	
3	4	8	3	

#INCLUSive Motif Model v1.0 
#
#ID = M00930-V$OCT1_Q5_01
#W = 11
#Consensus = TNATTTGCATW
9	5	8	32	
15	10	17	12	
38	8	0	8	
5	1	0	48	
5	1	1	47	
6	2	3	43	
11	6	27	10	
1	51	0	2	
46	4	0	4	
2	3	0	49	
23	4	9	18	

#INCLUSive Motif Model v1.0 
#
#ID = M00931-V$SP1_Q6_01
#W = 10
#Consensus = GGGGCGGGGC
37	17	137	44	
26	4	204	1	
0	3	230	2	
0	0	234	1	
40	159	5	31	
7	6	214	8	
1	2	212	20	
39	16	169	11	
31	31	155	18	
31	119	40	45	

#INCLUSive Motif Model v1.0 
#
#ID = M00932-V$SP1_Q4_01
#W = 13
#Consensus = NNGGGGCGGGGNN
61	36	47	26	
43	32	82	13	
31	9	89	41	
18	2	150	0	
1	0	168	1	
0	1	169	0	
36	106	4	24	
6	7	149	8	
2	0	153	15	
32	13	115	10	
22	20	113	15	
23	82	30	35	
21	66	45	38	

#INCLUSive Motif Model v1.0 
#
#ID = M00933-V$SP1_Q2_01
#W = 10
#Consensus = CCCCGCCCCN
9	71	10	13	
3	75	10	15	
10	93	0	0	
6	88	5	4	
16	3	61	23	
1	102	0	0	
0	103	0	0	
0	89	0	14	
21	62	5	15	
9	49	21	24	

#INCLUSive Motif Model v1.0 
#
#ID = M00935-V$NFAT_Q4_01
#W = 10
#Consensus = NWGGAAANWN
6	7	12	6	
9	5	1	16	
0	0	31	0	
1	0	30	0	
31	0	0	0	
29	0	2	0	
27	2	0	2	
12	8	4	7	
9	4	2	16	
3	11	5	12	

#INCLUSive Motif Model v1.0 
#
#ID = M00938-V$E2F1_Q3_01
#W = 16
#Consensus = TTGGCGCGRAANNGNM
2	0	2	7	
0	2	3	6	
2	3	6	0	
1	1	9	0	
0	11	0	0	
0	0	11	0	
0	9	2	0	
0	3	7	1	
6	1	4	0	
6	2	2	1	
8	1	1	1	
3	4	2	2	
3	3	4	1	
0	1	10	0	
3	3	4	1	
4	5	2	0	

#INCLUSive Motif Model v1.0 
#
#ID = M00939-V$E2F1_Q4_01
#W = 9
#Consensus = TTTSGCGSG
2	6	1	22	
1	0	2	28	
1	3	1	26	
1	12	18	0	
0	5	26	0	
0	31	0	0	
0	0	31	0	
0	19	12	0	
1	5	20	5	

#INCLUSive Motif Model v1.0 
#
#ID = M00940-V$E2F1_Q6_01
#W = 10
#Consensus = NTTTCGCGCS
5	1	7	6	
1	2	2	14	
2	1	1	15	
1	3	0	15	
0	13	6	0	
0	6	13	0	
0	19	0	0	
0	0	19	0	
0	13	6	0	
0	10	6	3	

#INCLUSive Motif Model v1.0 
#
#ID = M00941-V$MEF2_Q6_01
#W = 12
#Consensus = RGCTATWTTTAR
4	0	6	3	
0	2	10	1	
0	9	0	4	
0	1	0	12	
10	1	0	2	
0	0	0	13	
5	0	0	8	
1	0	0	12	
2	0	0	11	
4	0	0	9	
11	0	2	0	
5	1	5	2	

#INCLUSive Motif Model v1.0 
#
#ID = M00947-V$CP2_02
#W = 15
#Consensus = GCTGGNTNGNNCYNG
5	0	11	3	
0	17	2	0	
2	0	0	17	
0	0	17	2	
0	1	18	0	
2	3	6	8	
1	2	1	15	
4	6	2	7	
2	3	10	4	
6	6	4	3	
5	1	9	4	
0	17	2	0	
1	6	2	10	
5	1	8	5	
0	5	14	0	

#INCLUSive Motif Model v1.0 
#
#ID = M00953-V$AR_02
#W = 27
#Consensus = NNNGNRRGNACANNGTGTTCTNNNNNN
11	14	14	12	
9	7	20	15	
9	9	17	16	
9	4	26	12	
17	13	12	9	
17	3	23	8	
15	1	29	6	
1	1	45	4	
11	5	11	24	
45	2	0	4	
1	50	0	0	
34	0	16	1	
8	14	11	18	
12	11	12	16	
2	4	33	12	
0	0	0	51	
0	0	51	0	
0	0	0	51	
0	0	0	51	
0	51	0	0	
0	0	0	51	
7	8	13	23	
8	5	22	16	
12	9	13	17	
10	9	16	16	
9	15	13	14	
13	12	14	12	

#INCLUSive Motif Model v1.0 
#
#ID = M00954-V$PR_01
#W = 27
#Consensus = NNNNNNGGNACRNNNTGTTCTNNNNNN
9	8	19	16	
9	10	22	11	
10	10	16	16	
12	4	23	13	
11	5	17	19	
11	8	18	15	
13	3	29	7	
4	6	38	4	
11	2	23	16	
33	2	7	10	
6	32	11	3	
27	7	14	4	
8	8	14	22	
10	7	19	16	
13	6	18	15	
0	0	0	52	
0	0	52	0	
0	0	0	52	
0	0	0	52	
0	52	0	0	
0	0	0	52	
10	13	8	21	
12	15	15	10	
9	8	21	14	
8	6	17	21	
14	10	19	9	
9	7	20	16	

#INCLUSive Motif Model v1.0 
#
#ID = M00955-V$GR_01
#W = 27
#Consensus = NNNNNNNGKACNNNNTGTTCTNNNNNN
11	9	17	16	
15	9	12	17	
9	10	16	18	
9	12	16	16	
12	13	13	13	
13	6	18	16	
12	7	23	11	
7	4	37	5	
10	2	19	22	
29	8	10	6	
3	34	11	5	
26	6	10	11	
8	13	16	16	
19	6	13	15	
16	8	20	9	
0	0	0	53	
0	0	53	0	
0	0	0	53	
0	0	0	53	
0	53	0	0	
0	0	0	53	
17	9	14	13	
14	4	22	13	
11	10	17	15	
4	12	26	11	
15	8	15	15	
23	6	15	9	

#INCLUSive Motif Model v1.0 
#
#ID = M00956-V$AR_03
#W = 27
#Consensus = NNNNNNRGNACRNNGTGTTCTNNNNNN
17	8	16	11	
7	13	22	10	
11	11	16	14	
13	9	15	15	
16	5	19	12	
19	5	15	13	
17	1	28	6	
2	0	48	2	
17	3	10	22	
42	0	7	3	
0	46	3	3	
22	3	21	6	
6	24	8	14	
15	9	17	11	
6	11	30	5	
0	0	0	52	
0	0	52	0	
0	0	0	52	
0	0	0	52	
0	52	0	0	
0	0	0	52	
9	11	11	21	
12	4	16	20	
11	11	14	16	
8	5	20	19	
8	11	19	14	
13	12	15	12	

#INCLUSive Motif Model v1.0 
#
#ID = M00957-V$PR_02
#W = 27
#Consensus = NNNNNNRGNACNNKNTGTTCTNNNNNN
11	9	24	10	
10	5	23	16	
10	9	23	12	
11	11	18	14	
13	13	17	11	
15	5	20	14	
21	2	25	6	
5	2	37	10	
14	9	16	15	
42	3	5	4	
3	42	3	6	
20	4	17	13	
15	8	12	19	
9	3	25	17	
12	9	17	16	
0	0	0	54	
0	0	54	0	
0	0	0	54	
0	0	0	54	
0	54	0	0	
0	0	0	54	
16	5	14	19	
10	4	25	15	
10	6	23	15	
8	8	20	18	
12	10	20	12	
15	12	16	11	

#INCLUSive Motif Model v1.0 
#
#ID = M00959-V$ER_Q6_02
#W = 11
#Consensus = NAGGTCANNNY
9	16	8	6	
29	3	7	0	
1	0	36	2	
0	0	39	0	
1	0	3	35	
1	35	3	0	
37	1	0	1	
6	17	8	8	
7	11	16	5	
7	11	17	4	
4	11	3	21	

#INCLUSive Motif Model v1.0 
#
#ID = M00960-V$PR_Q2
#W = 10
#Consensus = NWNAGRACAN
4	2	10	4	
11	2	1	6	
7	2	6	5	
12	0	4	4	
0	0	20	0	
11	0	7	2	
20	0	0	0	
0	19	1	0	
19	0	0	1	
3	5	6	6	

#INCLUSive Motif Model v1.0 
#
#ID = M00961-V$VDR_Q6
#W = 12
#Consensus = CNSNNTGAACCN
5	11	4	1	
3	8	4	6	
1	8	8	4	
4	4	7	6	
4	5	7	5	
1	1	2	17	
2	2	16	1	
19	1	1	0	
15	5	1	0	
1	17	2	1	
1	16	2	2	
6	7	2	6	

#INCLUSive Motif Model v1.0 
#
#ID = M00962-V$AR_Q6
#W = 9
#Consensus = WGAGCANRN
11	2	4	13	
1	5	23	1	
26	0	1	3	
8	1	20	1	
4	22	1	3	
29	1	0	0	
8	12	5	5	
11	0	13	6	
9	6	6	9	

#INCLUSive Motif Model v1.0 
#
#ID = M00963-V$T3R_Q6
#W = 9
#Consensus = MNTGWCCTN
12	16	1	7	
6	14	10	6	
3	5	4	24	
2	7	26	1	
13	3	1	19	
2	33	1	0	
0	36	0	0	
0	4	1	31	
1	10	10	15	

#INCLUSive Motif Model v1.0 
#
#ID = M00964-V$PXR_Q2
#W = 12
#Consensus = RRGGTYANTRNM
14	0	11	8	
12	0	20	1	
7	0	26	0	
1	0	31	1	
0	1	1	31	
0	15	1	17	
28	4	0	1	
12	5	10	6	
5	3	8	17	
15	6	12	0	
16	2	8	7	
14	14	3	2	

#INCLUSive Motif Model v1.0 
#
#ID = M00965-V$DR4_Q2
#W = 17
#Consensus = YGAMCTNNASTRACCYN
0	5	2	12	
3	0	15	1	
11	3	2	3	
6	12	0	1	
1	17	0	1	
0	1	6	12	
2	7	5	5	
2	6	3	8	
11	4	1	3	
1	8	7	3	
1	1	1	16	
7	0	11	1	
15	2	1	1	
3	14	2	0	
1	16	1	1	
1	11	1	6	
4	9	2	4	

#INCLUSive Motif Model v1.0 
#
#ID = M00966-V$DR3_Q4
#W = 21
#Consensus = RRTGNMCYTNNTGAMCCNYNT
5	2	7	0	
7	2	5	0	
2	3	0	9	
1	3	10	0	
6	3	3	2	
8	6	0	0	
0	14	0	0	
0	4	2	8	
0	4	1	9	
3	5	2	4	
4	6	2	2	
0	0	0	14	
0	4	9	1	
10	3	1	0	
7	7	0	0	
0	12	0	2	
0	10	0	4	
2	2	6	4	
0	5	3	6	
1	4	3	6	
1	0	4	9	

#INCLUSive Motif Model v1.0 
#
#ID = M00967-V$HNF4_Q6
#W = 9
#Consensus = AARGTCCAN
18	4	7	6	
22	2	8	3	
17	3	15	0	
2	2	31	0	
1	1	8	25	
1	26	1	7	
6	27	2	0	
34	1	0	0	
11	8	9	7	

#INCLUSive Motif Model v1.0 
#
#ID = M00971-V$ETS_Q6
#W = 8
#Consensus = ACTTCCTS
41	12	20	8	
3	55	5	18	
12	2	0	67	
0	0	0	81	
0	81	0	0	
1	77	0	3	
4	8	14	55	
5	33	31	12	

#INCLUSive Motif Model v1.0 
#
#ID = M00972-V$IRF_Q6_01
#W = 11
#Consensus = RAAANTGAAAN
16	1	18	1	
23	0	9	4	
36	0	0	0	
36	0	0	0	
6	9	17	4	
8	3	4	21	
1	0	35	0	
35	0	1	0	
32	2	0	2	
31	1	0	4	
7	11	12	6	

#INCLUSive Motif Model v1.0 
#
#ID = M00973-V$E2A_Q6
#W = 8
#Consensus = CACCTGNY
0	22	0	0	
22	0	0	0	
1	13	4	4	
1	21	0	0	
0	0	0	22	
0	0	22	0	
2	8	4	8	
1	12	3	6	

#INCLUSive Motif Model v1.0 
#
#ID = M00974-V$SMAD_Q6_01
#W = 11
#Consensus = TNGNCAGACWN
4	4	1	11	
8	1	6	5	
2	3	10	5	
3	7	6	4	
0	15	0	5	
20	0	0	0	
0	0	20	0	
17	1	2	0	
0	20	0	0	
11	2	1	6	
2	6	8	4	

#INCLUSive Motif Model v1.0 
#
#ID = M00975-V$RFX_Q6
#W = 9
#Consensus = SHGTTGCSN
2	5	3	0	
3	3	0	4	
0	0	10	0	
3	0	0	7	
0	0	0	10	
0	1	9	0	
2	7	0	1	
0	5	4	1	
4	1	3	2	

#INCLUSive Motif Model v1.0 
#
#ID = M00976-V$AHRHIF_Q6
#W = 9
#Consensus = NRCGTGNGN
6	10	12	19	
20	0	27	0	
1	46	0	0	
0	0	47	0	
0	0	0	47	
0	0	47	0	
13	22	5	7	
5	11	25	6	
9	13	17	8	

#INCLUSive Motif Model v1.0 
#
#ID = M00977-V$EBF_Q6
#W = 11
#Consensus = KTCCCYWGRGA
0	1	2	2	
0	0	0	5	
0	5	0	0	
0	5	0	0	
0	5	0	0	
0	2	0	3	
2	0	0	3	
1	0	4	0	
2	0	3	0	
0	0	5	0	
3	0	1	1	

#INCLUSive Motif Model v1.0 
#
#ID = M00978-V$LEF1TCF1_Q4
#W = 11
#Consensus = MCTTTGWWSNY
5	9	3	1	
0	17	1	0	
1	1	0	16	
0	0	0	18	
0	0	0	18	
1	0	17	0	
11	0	0	7	
6	0	0	12	
2	7	9	0	
3	5	2	8	
2	6	2	8	

#INCLUSive Motif Model v1.0 
#
#ID = M00979-V$PAX6_Q2
#W = 14
#Consensus = CTGACCTGGAACTM
2	19	1	0	
1	0	1	20	
0	0	22	0	
17	0	1	4	
0	17	5	0	
1	19	2	0	
0	1	0	21	
0	0	20	2	
0	0	20	2	
19	1	1	1	
21	0	1	0	
1	18	2	1	
1	1	3	17	
8	10	1	3	

#INCLUSive Motif Model v1.0 
#
#ID = M00980-V$TBP_Q6
#W = 7
#Consensus = TTTATAN
1	1	1	17	
0	0	0	20	
0	0	0	20	
15	2	1	2	
2	0	0	18	
12	3	2	3	
2	8	5	5	

#INCLUSive Motif Model v1.0 
#
#ID = M00981-V$CREBATF_Q6
#W = 9
#Consensus = NTGACGTNA
17	12	25	6	
0	0	1	59	
0	0	60	0	
59	0	1	0	
1	51	0	8	
0	0	60	0	
4	12	3	41	
20	25	7	8	
31	5	13	11	

#INCLUSive Motif Model v1.0 
#
#ID = M00982-V$KROX_Q6
#W = 14
#Consensus = CCCGCCCCCRCCCC
1	12	5	5	
1	14	4	4	
2	19	0	2	
2	0	20	1	
0	23	0	0	
0	23	0	0	
0	21	0	2	
7	15	0	1	
0	23	0	0	
6	2	12	3	
3	16	1	3	
4	12	3	4	
3	13	4	3	
3	16	3	1	

#INCLUSive Motif Model v1.0 
#
#ID = M00983-V$MAF_Q6_01
#W = 11
#Consensus = NGCTGAGTCAN
4	4	5	13	
3	5	16	2	
4	15	2	5	
4	0	6	16	
1	2	22	1	
20	0	2	4	
1	0	21	4	
1	1	5	19	
0	21	4	1	
26	0	0	0	
6	2	8	10	

#INCLUSive Motif Model v1.0 
#
#ID = M00984-V$PEBP_Q6
#W = 15
#Consensus = GNTNACCACARANNK
3	2	9	1	
2	5	4	4	
4	1	0	10	
6	3	5	1	
14	1	0	0	
0	15	0	0	
0	15	0	0	
12	0	3	0	
0	15	0	0	
13	0	1	1	
7	1	6	1	
9	2	3	1	
3	5	4	3	
3	4	5	3	
2	1	4	8	

#INCLUSive Motif Model v1.0 
#
#ID = M00985-V$STRA13_01
#W = 14
#Consensus = NYSTCACGTGABNN
3	9	7	4	
2	9	3	9	
3	8	10	2	
0	1	5	17	
0	23	0	0	
23	0	0	0	
0	22	0	1	
0	0	23	0	
0	0	0	23	
0	0	23	0	
19	3	0	1	
0	9	8	6	
4	9	5	5	
7	4	6	6	

#INCLUSive Motif Model v1.0 
#
#ID = M00986-V$CHCH_01
#W = 6
#Consensus = CGGGNN
14	52	17	17	
0	0	100	0	
0	0	100	0	
0	0	100	0	
28	10	38	24	
31	21	41	7	

#INCLUSive Motif Model v1.0 
#
#ID = M00987-V$FOXP1_01
#W = 20
#Consensus = TTATTTGTRTTKKYTWKTWT
1	0	0	75	
0	0	0	76	
75	0	1	0	
0	0	0	76	
0	0	0	76	
0	0	0	76	
23	0	52	1	
0	0	0	76	
28	0	48	0	
0	0	0	76	
0	0	0	76	
0	0	48	28	
0	0	28	48	
0	25	1	50	
2	0	21	53	
27	0	0	49	
0	0	26	50	
0	1	0	75	
49	0	1	26	
0	0	0	75	

#INCLUSive Motif Model v1.0 
#
#ID = M00991-V$CDX_Q5
#W = 18
#Consensus = NAYNRHNARAKTHATAAA
3	2	2	5	
11	1	0	0	
1	7	0	4	
5	2	1	4	
6	2	5	0	
5	4	0	4	
3	6	1	3	
8	2	2	1	
6	0	6	1	
9	1	2	1	
1	2	6	4	
3	3	0	7	
5	4	0	4	
8	0	3	2	
0	0	0	13	
10	1	2	0	
8	2	0	3	
9	2	2	0	

#INCLUSive Motif Model v1.0 
#
#ID = M00992-V$FOXP3_Q4
#W = 17
#Consensus = RWARTGTTGTTTCAKAC
2	0	3	0	
3	0	0	2	
3	1	1	0	
2	1	2	0	
1	0	1	3	
0	0	4	1	
0	1	0	4	
0	0	0	5	
1	0	3	1	
1	0	0	4	
0	1	1	3	
1	0	1	3	
0	5	0	0	
4	0	0	1	
0	0	3	2	
4	0	1	0	
0	3	1	1	

#INCLUSive Motif Model v1.0 
#
#ID = M00993-V$TAL1_Q6
#W = 10
#Consensus = TCCAKCTGNY
1	0	1	2	
0	5	0	0	
0	5	0	0	
5	0	0	0	
0	1	2	2	
0	5	0	0	
0	0	0	5	
0	0	5	0	
1	2	1	1	
0	2	0	3	

#INCLUSive Motif Model v1.0 
#
#ID = M00997-V$DEC_Q1
#W = 13
#Consensus = SCCCAMGTGAAGN
1	2	2	0	
0	3	1	1	
0	3	1	1	
0	5	0	0	
5	0	0	0	
2	2	0	1	
0	1	4	0	
0	0	0	5	
0	0	5	0	
4	1	0	0	
3	0	1	1	
0	1	3	1	
1	1	2	1	

#INCLUSive Motif Model v1.0 
#
#ID = M00998-V$PBX_Q3
#W = 12
#Consensus = GATTGATKGNNS
0	0	9	0	
8	0	0	1	
0	1	1	7	
1	0	2	6	
1	0	8	0	
9	0	0	0	
2	0	1	6	
0	1	5	3	
1	0	6	2	
1	2	2	4	
3	2	1	3	
1	3	4	1	

#INCLUSive Motif Model v1.0 
#
#ID = M00999-V$AIRE_01
#W = 26
#Consensus = WTNNNWNNTGGWWNNNWNGGNNWNWN
9	5	1	17	
8	6	0	18	
13	3	5	11	
7	2	10	13	
7	2	10	13	
16	4	1	11	
12	10	3	7	
8	9	2	13	
6	3	5	18	
0	0	32	0	
0	0	32	0	
11	3	0	18	
12	3	1	16	
12	6	6	8	
11	3	6	12	
12	4	5	11	
13	3	3	13	
10	7	2	13	
0	0	32	0	
0	0	32	0	
11	4	5	12	
3	9	6	14	
14	1	6	11	
15	7	2	8	
17	3	1	11	
9	4	5	14	

#INCLUSive Motif Model v1.0 
#
#ID = M01000-V$AIRE_02
#W = 25
#Consensus = GGTTATTAATTGGTTATATTGGTTD
0	3	8	0	
3	3	8	0	
0	0	0	14	
0	0	0	14	
14	1	0	1	
0	0	0	18	
1	0	0	18	
18	0	1	2	
22	1	0	1	
0	1	7	18	
2	2	0	24	
0	0	28	0	
0	0	29	0	
2	0	1	26	
0	1	0	28	
22	0	1	0	
0	1	1	17	
13	2	3	0	
0	1	0	17	
0	0	0	17	
0	1	15	1	
1	1	15	0	
0	2	3	7	
0	1	1	8	
4	0	3	3	

#INCLUSive Motif Model v1.0 
#
#ID = M01001-V$DEAF1_01
#W = 25
#Consensus = NCGNNYTCGGGNRTTTCCGDARNNN
4	7	4	1	
0	13	3	2	
4	2	10	2	
1	9	4	4	
4	9	4	3	
2	10	1	9	
0	5	2	16	
2	16	1	3	
2	2	19	0	
2	2	15	4	
1	3	17	2	
5	1	7	10	
10	0	10	3	
1	5	2	15	
2	3	0	18	
0	4	1	18	
1	22	0	0	
0	22	1	0	
0	0	19	1	
5	0	8	6	
10	3	4	2	
7	1	8	3	
4	3	5	5	
5	4	3	4	
2	4	7	3	

#INCLUSive Motif Model v1.0 
#
#ID = M01002-V$DEAF1_02
#W = 25
#Consensus = RNNNRTTCGGGNRTTTCCGGRRNKN
4	2	6	1	
4	6	3	2	
5	2	5	3	
4	3	6	3	
8	3	8	1	
3	5	0	13	
1	0	1	19	
0	21	0	0	
0	1	20	0	
1	0	19	1	
2	2	13	4	
7	3	3	8	
10	3	6	2	
2	1	2	16	
0	6	0	15	
1	0	2	17	
0	15	0	6	
0	17	0	4	
0	4	13	0	
2	1	11	3	
5	2	8	2	
8	1	7	0	
3	2	4	7	
1	1	8	4	
3	4	2	5	

#INCLUSive Motif Model v1.0 
#
#ID = M01003-V$HELIOSA_01
#W = 11
#Consensus = NNTWGGGANNN
5	6	1	7	
7	2	4	6	
5	2	1	11	
10	3	1	5	
0	0	19	0	
0	0	19	0	
0	0	19	0	
17	1	0	1	
5	2	3	9	
9	2	3	5	
7	3	4	5	

#INCLUSive Motif Model v1.0 
#
#ID = M01004-V$HELIOSA_02
#W = 11
#Consensus = WNWAGGAAAAN
6	1	1	6	
4	3	1	6	
7	1	1	5	
10	0	0	4	
0	0	30	0	
0	0	30	0	
28	0	0	2	
22	2	1	5	
24	3	0	3	
26	1	1	2	
12	8	3	7	

#INCLUSive Motif Model v1.0 
#
#ID = M01007-V$SRF_Q5_02
#W = 19
#Consensus = CNKNKCCTTATWTGGNNNN
7	29	11	7	
22	15	6	11	
4	6	19	25	
9	18	16	11	
4	9	15	26	
0	52	0	2	
0	52	0	2	
12	5	0	37	
3	0	0	51	
35	2	4	13	
0	1	1	52	
31	1	1	21	
5	2	2	45	
8	0	46	0	
1	0	53	0	
8	19	12	15	
13	21	9	11	
21	9	11	13	
5	9	18	22	

#INCLUSive Motif Model v1.0 
#
#ID = M01009-V$HES1_Q2
#W = 15
#Consensus = ANSBCKYGTGSCNNG
4	1	2	1	
3	2	2	1	
1	3	4	0	
0	3	3	2	
1	7	0	0	
0	0	3	5	
0	4	1	3	
0	0	8	0	
0	0	0	8	
0	0	8	0	
0	3	4	1	
1	4	2	1	
1	3	1	3	
3	3	1	1	
2	1	4	1	

#INCLUSive Motif Model v1.0 
#
#ID = M01010-V$HMGIY_Q3
#W = 15
#Consensus = NNKKNAWTTTNYTNN
11	6	2	6	
7	7	6	5	
4	1	7	13	
2	1	14	8	
3	10	8	4	
18	2	1	4	
14	0	3	8	
7	0	1	17	
0	2	0	23	
4	0	1	20	
3	8	4	10	
3	9	1	12	
3	7	0	15	
5	4	9	7	
10	2	5	8	

#INCLUSive Motif Model v1.0 
#
#ID = M01011-V$HNF1_Q6_01
#W = 21
#Consensus = NNNNGNTAAWNATTAACYNNN
17	11	6	14	
12	9	15	12	
10	19	8	12	
23	5	10	12	
12	3	31	4	
9	10	7	24	
8	8	3	31	
43	0	6	1	
37	6	1	7	
16	6	6	23	
20	8	7	16	
43	0	1	7	
3	3	8	37	
11	3	3	34	
44	2	1	3	
46	1	2	1	
5	34	7	4	
9	24	3	14	
17	10	5	17	
11	8	14	15	
16	8	12	11	

#INCLUSive Motif Model v1.0 
#
#ID = M01012-V$HNF3_Q6_01
#W = 18
#Consensus = NNNNNTRTTTRYTYWNKN
11	15	12	19	
10	10	9	28	
9	21	12	16	
24	10	7	20	
13	15	9	25	
0	3	0	60	
26	2	33	2	
0	1	0	62	
0	1	2	60	
1	2	13	47	
27	0	32	4	
3	32	7	21	
9	13	5	35	
6	21	4	31	
25	2	8	25	
10	9	26	15	
4	10	21	22	
11	19	8	19	

#INCLUSive Motif Model v1.0 
#
#ID = M01013-V$IPF1_Q4_01
#W = 15
#Consensus = TSNGYCATTANNNNC
3	3	1	8	
1	6	7	2	
3	2	7	4	
3	4	9	0	
2	5	0	9	
3	12	0	1	
16	0	0	0	
0	0	0	16	
0	1	0	15	
15	0	0	1	
4	2	7	3	
6	4	1	5	
3	5	5	3	
3	4	2	7	
2	8	4	2		

#INCLUSive Motif Model v1.0 
#
#ID = M01017-V$PBX1_03
#W = 12
#Consensus = NNATCAATCANN
10	9	7	4	
5	12	6	7	
22	4	3	1	
1	3	0	26	
2	28	0	0	
22	7	0	1	
24	1	3	2	
6	4	3	17	
0	21	4	5	
20	2	5	3	
9	5	7	9	
8	7	8	7	

#INCLUSive Motif Model v1.0 
#
#ID = M01019-V$TBX5_01
#W = 12
#Consensus = NNAGGTGTNANN
12	4	9	10	
13	3	9	12	
33	0	8	0	
0	0	41	0	
0	0	40	1	
0	0	0	41	
0	0	40	0	
1	4	0	35	
1	13	13	12	
25	1	10	3	
12	9	10	8	
16	4	8	7	

#INCLUSive Motif Model v1.0 
#
#ID = M01020-V$TBX5_02
#W = 10
#Consensus = YNRGGTGTKV
1	4	2	8	
4	4	5	2	
8	1	4	2	
0	0	15	1	
0	0	15	2	
0	0	0	17	
0	0	14	0	
0	2	0	12	
0	2	4	7	
5	3	3	0	

#INCLUSive Motif Model v1.0 
#
#ID = M01022-V$LEF1_Q2_01
#W = 10
#Consensus = NWTCAAAGNN
2	8	8	4	
12	3	1	7	
7	1	1	14	
1	22	0	0	
23	0	0	0	
22	1	0	0	
21	0	1	1	
0	2	21	0	
4	3	9	7	
5	6	10	2	

#INCLUSive Motif Model v1.0 
#
#ID = M01023-V$HSF1_Q6
#W = 17
#Consensus = NTTCTRGAAVNTTCTYM
4	4	1	2	
0	1	0	10	
0	0	1	10	
0	11	0	0	
0	3	0	8	
5	2	4	0	
0	0	11	0	
8	1	2	0	
8	1	2	0	
4	3	4	0	
2	3	2	4	
0	0	1	10	
0	0	0	11	
0	11	0	0	
1	0	3	7	
0	6	1	4	
4	5	2	0	

#INCLUSive Motif Model v1.0 
#
#ID = M01028-V$NRSF_Q4
#W = 19
#Consensus = GYRCTGTCCRYGGTGCTGA
0	2	11	1	
1	8	0	5	
4	1	7	2	
0	13	1	0	
1	0	0	13	
0	2	12	0	
0	2	0	12	
0	13	0	1	
0	13	1	0	
5	2	7	0	
0	6	0	8	
0	0	12	2	
0	2	12	0	
1	0	0	13	
0	0	12	2	
0	14	0	0	
1	0	0	13	
0	1	13	0	
9	2	3	0	

#INCLUSive Motif Model v1.0 
#
#ID = M01029-V$TFE_Q6
#W = 8
#Consensus = TCATGTGN
6	3	3	16	
0	28	0	0	
28	0	0	0	
1	6	1	20	
0	1	27	0	
0	0	0	28	
0	0	28	0	
10	7	7	4	

#INCLUSive Motif Model v1.0 
#
#ID = M01031-V$HNF4_Q6_01
#W = 14
#Consensus = NGGNCAAAGKYCAN
19	8	21	10	
5	2	46	5	
11	3	30	14	
5	16	20	17	
2	48	2	6	
52	1	0	5	
46	2	10	0	
49	0	9	0	
0	0	58	0	
3	1	26	28	
3	19	7	29	
1	47	2	8	
46	2	6	4	
17	15	14	12	

#INCLUSive Motif Model v1.0 
#
#ID = M01032-V$HNF4_Q6_02
#W = 6
#Consensus = AGKYCA
49	0	9	0	
0	0	58	0	
3	1	26	28	
3	19	7	29	
1	47	2	8	
46	2	6	4	

#INCLUSive Motif Model v1.0 
#
#ID = M01033-V$HNF4_Q6_03
#W = 6
#Consensus = NGGNCA
19	8	21	10	
5	2	46	5	
11	3	30	14	
5	16	20	17	
2	48	2	6	
52	1	0	5	

#INCLUSive Motif Model v1.0 
#
#ID = M01034-V$EBOX_Q6_01
#W = 10
#Consensus = NCACSTGNCN
16	59	21	23	
0	118	0	1	
106	7	1	5	
4	94	15	6	
23	44	48	4	
0	0	1	118	
1	4	112	2	
47	21	21	30	
5	71	14	29	
16	47	26	30	

#INCLUSive Motif Model v1.0 
#
#ID = M01035-V$YY1_Q6_02
#W = 11
#Consensus = NYNKCCATNTT
7	9	11	8	
5	17	3	10	
5	15	8	7	
4	2	19	10	
1	31	1	2	
0	35	0	0	
34	0	0	1	
1	0	3	31	
7	8	7	13	
6	3	2	24	
5	4	6	20	

#INCLUSive Motif Model v1.0 
#
#ID = M01036-V$COUPTF_Q6
#W = 23
#Consensus = NNNNNTGACCYTTGNMCNYNGMN
1	9	7	9	
3	10	6	7	
6	9	6	5	
4	9	7	6	
5	10	8	3	
1	1	1	23	
1	0	25	0	
18	4	4	0	
5	18	0	3	
0	26	0	0	
0	9	0	17	
0	7	2	17	
3	1	3	19	
6	6	14	0	
6	11	7	2	
9	12	2	3	
3	19	3	1	
5	7	6	8	
2	13	2	9	
2	5	7	12	
4	4	13	5	
8	15	1	2	
4	10	4	8	

#INCLUSive Motif Model v1.0 
#
#ID = M01037-V$GLI_Q2
#W = 12
#Consensus = NBTGGGTGGTCN
4	5	1	5	
0	5	5	5	
0	1	0	14	
0	0	12	3	
0	0	15	0	
0	0	15	0	
2	0	1	12	
0	0	14	1	
0	0	13	2	
1	1	1	12	
0	12	2	1	
1	7	4	3	

#INCLUSive Motif Model v1.0 
#
#ID = M01043-V$NKX25_Q5
#W = 10
#Consensus = TSYCACTTSM
1	4	0	8	
1	5	5	2	
0	7	1	5	
0	13	0	0	
13	0	0	0	
0	13	0	0	
0	0	0	13	
0	0	0	13	
0	5	7	1	
7	5	1	0	

#INCLUSive Motif Model v1.0 
#
#ID = M01044-V$TBX5_Q5
#W = 10
#Consensus = CTCACACCTT
1	5	0	2	
0	0	0	8	
0	8	0	0	
8	0	0	0	
0	8	0	0	
8	0	0	0	
0	8	0	0	
0	8	0	0	
0	0	0	8	
1	0	2	5	

#INCLUSive Motif Model v1.0 
#
#ID = M01045-V$AP2ALPHA_02
#W = 15
#Consensus = ANNGCCTNAGGSNNT
39	11	9	11	
20	22	10	18	
16	32	2	20	
0	0	70	0	
0	70	0	0	
0	70	0	0	
0	21	4	45	
5	22	24	19	
45	9	16	0	
9	0	61	0	
0	0	70	0	
0	31	39	0	
5	20	31	14	
28	16	16	10	
6	17	10	37	

#INCLUSive Motif Model v1.0 
#
#ID = M01047-V$AP2ALPHA_03
#W = 15
#Consensus = ANMGCCTNAGGCKNT
38	10	9	5	
9	21	12	20	
19	34	0	9	
0	0	62	0	
0	62	0	0	
0	62	0	0	
0	9	5	48	
9	22	22	9	
48	5	9	0	
0	0	62	0	
0	0	62	0	
0	62	0	0	
9	0	34	19	
20	12	21	9	
5	9	10	38	

#INCLUSive Motif Model v1.0 
#
#ID = M01058-V$GFI1B_01
#W = 12
#Consensus = TAAATCACTGCW
2	13	1	27	
55	5	0	1	
64	0	0	0	
64	0	0	0	
0	0	0	64	
0	64	0	0	
61	1	0	2	
4	42	18	0	
10	2	15	37	
6	6	45	7	
5	49	1	5	
27	4	7	19	

#INCLUSive Motif Model v1.0 
#
#ID = M01066-V$BLIMP1_Q6
#W = 14
#Consensus = AGRAAGKGAAAGKR
6	0	2	1	
2	0	7	0	
4	0	5	0	
6	1	2	0	
9	0	0	0	
0	0	9	0	
0	0	5	4	
0	0	9	0	
9	0	0	0	
9	0	0	0	
8	0	0	1	
0	1	6	2	
0	0	5	4	
5	1	3	0	

#INCLUSive Motif Model v1.0 
#
#ID = M01067-V$GFI1_Q6
#W = 13
#Consensus = NNAAATCANNGSN
6	10	4	5	
6	6	7	6	
14	3	3	5	
25	0	0	0	
25	0	0	0	
0	0	3	22	
0	25	0	0	
13	6	1	5	
3	11	6	5	
6	1	9	9	
3	3	13	6	
2	10	9	4	
6	8	3	8	

#INCLUSive Motif Model v1.0 
#
#ID = M01068-V$UF1H3BETA_Q6
#W = 14
#Consensus = GGYGGGGGAGGGGC
0	0	7	2	
0	0	7	2	
0	4	0	5	
0	0	9	0	
0	0	9	0	
0	0	9	0	
0	0	9	0	
0	0	9	0	
6	0	0	3	
2	0	7	0	
0	0	9	0	
0	0	9	0	
0	0	9	0	
2	7	0	0	

#INCLUSive Motif Model v1.0 
#
#ID = M01069-V$GZF1_01
#W = 12
#Consensus = TGCGCKTMTATA
0	0	0	14	
0	0	14	0	
0	14	0	0	
0	0	14	0	
0	14	0	0	
1	2	6	5	
0	0	1	13	
5	9	0	0	
0	0	0	14	
14	0	0	0	
0	0	0	14	
14	0	0	0	

#INCLUSive Motif Model v1.0 
#
#ID = M01070-V$CMAF_01
#W = 19
#Consensus = NWNNNTGCTGACKNNNNNN
8	5	14	10	
15	4	5	13	
11	5	6	15	
12	7	3	15	
6	4	12	15	
3	2	0	32	
1	2	34	0	
3	33	0	1	
3	2	2	30	
2	1	33	1	
32	0	2	3	
2	23	5	7	
6	2	16	13	
4	15	7	11	
10	5	12	10	
10	3	14	10	
9	14	6	8	
7	5	10	15	
14	7	9	7	

#INCLUSive Motif Model v1.0 
#
#ID = M01072-V$HIC1_02
#W = 15
#Consensus = NSNNNNTGCCCSSNN
24	36	25	15	
17	47	29	7	
15	49	25	11	
21	27	41	11	
13	24	50	13	
9	22	43	25	
0	0	0	100	
0	0	100	0	
0	100	0	0	
17	59	15	9	
5	66	20	8	
12	28	49	12	
8	38	40	14	
12	30	42	16	
9	23	41	27	

#INCLUSive Motif Model v1.0 
#
#ID = M01073-V$HIC1_03
#W = 18
#Consensus = NNNGGKTGCCCSNNNNNN
6	31	34	28	
28	22	28	22	
28	19	44	9	
0	22	69	9	
19	6	63	12	
9	12	41	38	
0	0	0	100	
0	0	100	0	
0	100	0	0	
19	59	12	9	
6	66	22	6	
6	31	53	9	
19	47	28	6	
31	19	31	19	
12	31	38	19	
6	25	50	19	
19	41	25	16	
6	41	31	22	

#INCLUSive Motif Model v1.0 
#
#ID = M01075-V$PLZF_02
#W = 29
#Consensus = KTNNWTNGNNGNTAAAGYTTKATYWGTTC
0	7	12	19	
0	2	4	34	
11	8	19	2	
6	6	11	19	
21	0	0	21	
4	9	4	25	
4	8	11	19	
2	2	29	9	
19	7	12	4	
19	9	2	12	
4	0	28	10	
4	19	11	8	
0	0	0	42	
42	0	0	0	
42	0	0	0	
42	0	0	0	
6	4	25	7	
4	17	2	19	
11	2	0	29	
4	2	8	28	
6	0	21	15	
28	0	10	4	
9	8	2	23	
2	23	0	17	
15	0	2	25	
9	2	27	4	
7	4	6	25	
4	2	9	27	
0	27	6	9	

#INCLUSive Motif Model v1.0 
#
#ID = M01078-V$CETS1P54_03
#W = 16
#Consensus = NNNRCCGGAWRYNNNN
6	7	9	11	
7	11	9	6	
7	4	9	13	
16	2	10	5	
5	20	7	1	
9	24	0	0	
0	0	33	0	
0	0	33	0	
33	0	0	0	
18	0	0	15	
11	1	21	0	
2	10	2	19	
9	7	9	8	
9	7	12	5	
3	8	14	8	
10	6	5	12	

#INCLUSive Motif Model v1.0 
#
#ID = M01079-V$CBF_01
#W = 16
#Consensus = NNNNNWGYGGWWNNNN
12	9	12	16	
12	15	14	8	
10	18	9	12	
13	13	11	11	
11	10	16	12	
20	5	6	18	
0	0	49	0	
0	28	0	21	
0	0	49	0	
0	0	49	0	
17	4	5	23	
14	11	1	23	
15	6	16	12	
12	9	8	20	
11	13	9	16	
8	9	15	17	

#INCLUSive Motif Model v1.0 
#
#ID = M01080-V$CBF_02
#W = 16
#Consensus = NNNNNTGYGGTYNNNN
15	9	6	11	
9	11	12	9	
12	10	12	7	
13	14	6	8	
7	17	9	8	
7	6	3	25	
0	0	41	0	
0	22	0	19	
0	0	41	0	
0	0	41	0	
6	6	3	26	
4	15	4	18	
17	6	7	11	
15	9	7	10	
14	11	9	7	
13	7	5	16	

#INCLUSive Motif Model v1.0 
#
#ID = M01081-V$ZEC_01
#W = 13
#Consensus = CAAGGTTGGTTGC
1	12	2	0	
12	0	0	3	
13	0	0	2	
0	0	13	2	
0	2	12	1	
0	0	2	13	
2	0	1	12	
1	0	14	0	
0	0	15	0	
0	0	0	15	
0	0	0	15	
0	0	15	0	
0	13	0	2	

#INCLUSive Motif Model v1.0 
#
#ID = M01082-V$BRCA_01
#W = 8
#Consensus = KTNNGTTG
7	3	12	21	
2	7	10	24	
4	15	14	10	
3	10	13	17	
0	5	35	3	
0	0	0	43	
0	1	0	42	
2	3	33	5	

#INCLUSive Motif Model v1.0 
#
#ID = M01100-V$LRF_Q2
#W = 9
#Consensus = VNNRMCCCC
4	3	4	0	
3	1	5	2	
3	2	5	1	
4	0	6	1	
4	6	0	1	
0	11	0	0	
0	11	0	0	
0	10	0	1	
2	8	0	1	

#INCLUSive Motif Model v1.0 
#
#ID = M01104-V$MOVOB_01
#W = 7
#Consensus = GNGGGGG
6	6	36	8	
9	19	10	18	
2	1	53	0	
0	0	38	18	
0	1	54	1	
14	0	42	0	
0	2	52	2	

#INCLUSive Motif Model v1.0 
#
#ID = M01105-V$ZBRK1_01
#W = 15
#Consensus = GGGSMGCAGNNNTTT
0	0	16	0	
0	0	16	0	
0	1	15	0	
2	7	7	0	
5	8	3	0	
5	0	11	0	
0	16	0	0	
16	0	0	0	
0	0	16	0	
2	5	4	5	
3	7	1	5	
4	8	3	1	
1	0	0	15	
0	0	0	16	
0	0	2	14	

#INCLUSive Motif Model v1.0 
#
#ID = M01107-V$RUSH1A_02
#W = 10
#Consensus = NNMCWTNKNN
16	10	12	13	
20	12	5	16	
26	33	0	0	
0	59	0	0	
25	0	0	34	
0	0	0	59	
24	5	12	18	
0	0	22	37	
15	14	14	8	
12	12	10	15	

#INCLUSive Motif Model v1.0 
#
#ID = M01108-V$HOXA7_01
#W = 7
#Consensus = YCAATCT
0	9	0	8	
0	18	0	0	
18	0	0	0	
18	0	0	0	
0	0	0	18	
0	18	0	0	
0	0	5	12	

#INCLUSive Motif Model v1.0 
#
#ID = M01109-V$SZF11_01
#W = 15
#Consensus = CCAGGGTAWCAGCNG
1	6	0	0	
0	7	1	0	
9	0	1	0	
0	2	9	0	
0	0	12	0	
0	0	12	0	
2	0	1	9	
8	0	1	3	
5	0	1	6	
2	8	1	1	
9	0	2	1	
0	1	10	1	
2	8	2	0	
2	5	2	1	
1	0	7	1	

#INCLUSive Motif Model v1.0 
#
#ID = M01111-V$RBPJK_Q4
#W = 8
#Consensus = TTCCCACK
0	0	0	10	
0	0	0	10	
0	10	0	0	
0	10	0	0	
0	10	0	0	
10	0	0	0	
0	7	0	3	
2	0	5	3	

#INCLUSive Motif Model v1.0 
#
#ID = M01112-V$RBPJK_01
#W = 11
#Consensus = ANCGTGGGAAM
14	4	3	5	
4	10	8	5	
1	23	1	5	
2	0	29	1	
0	0	0	32	
1	0	31	0	
4	0	25	3	
1	0	31	0	
30	0	0	2	
28	0	3	0	
12	11	0	5	

#INCLUSive Motif Model v1.0 
#
#ID = M01113-V$CACD_01
#W = 8
#Consensus = CCACRCCC
2	15	0	0	
3	14	0	0	
12	3	2	0	
1	16	0	0	
9	2	6	0	
0	14	2	1	
0	17	0	0	
0	15	0	1	

#INCLUSive Motif Model v1.0 
#
#ID = M01116-V$CLOCKBMAL_Q6
#W = 8
#Consensus = MCACGTGR
3	2	0	1	
0	7	0	0	
7	0	0	0	
0	7	0	0	
0	0	7	0	
0	0	0	7	
0	0	7	0	
2	1	3	0	

#INCLUSive Motif Model v1.0 
#
#ID = M01117-V$OTX_Q1
#W = 8
#Consensus = GATTANNT
0	0	10	0	
8	2	0	0	
0	0	0	10	
0	0	0	10	
8	0	0	2	
4	2	2	2	
3	1	2	4	
3	0	0	7	

#INCLUSive Motif Model v1.0 
#
#ID = M01118-V$WT1_Q6
#W = 9
#Consensus = SMCNCCNSC
1	12	8	0	
6	11	4	1	
0	23	0	0	
4	8	2	9	
0	23	0	0	
4	19	0	0	
1	9	6	6	
3	8	8	2	
1	15	4	1	

#INCLUSive Motif Model v1.0 
#
#ID = M01119-V$KAISO_01
#W = 10
#Consensus = NTCCTGCNAN
9	9	2	12	
0	1	3	28	
0	32	0	0	
0	32	0	0	
0	0	0	32	
0	0	32	0	
0	32	0	0	
2	6	10	14	
30	0	1	1	
11	2	10	9	

#INCLUSive Motif Model v1.0 
#
#ID = M01122-V$ZNF219_01
#W = 12
#Consensus = CRCCCCCCNCCC
1	36	2	2	
16	0	21	11	
0	60	0	0	
0	60	0	0	
0	60	0	0	
0	60	0	0	
0	60	0	0	
6	52	2	0	
12	21	6	20	
1	42	14	0	
12	42	1	2	
3	49	4	1		

#INCLUSive Motif Model v1.0 
#
#ID = M01124-V$OCT4_02
#W = 15
#Consensus = ATTGWSWTGCWAAWN
67	1	2	30	
2	2	0	96	
1	10	0	89	
0	31	67	2	
34	4	1	61	
4	44	35	17	
60	2	3	35	
0	0	2	98	
2	0	75	23	
15	70	7	8	
46	4	0	50	
75	3	22	1	
80	1	15	4	
30	3	7	60	
17	27	38	18	

#INCLUSive Motif Model v1.0 
#
#ID = M00132-V$HNF1_01
#W = 15
#Consensus = GGTTAATNWTTAMCN
6	0	16	3	
2	0	24	0	
1	0	0	25	
2	0	0	24	
25	0	0	1	
20	2	1	3	
2	0	0	24	
8	3	8	7	
16	0	1	9	
3	1	1	21	
1	4	0	21	
16	1	6	3	
9	11	3	3	
7	14	0	5	
11	7	4	3	

#INCLUSive Motif Model v1.0 
#
#ID = M00039-V$CREB_01
#W = 8
#Consensus = TGACGTMA
0	0	0	29	
0	0	28	1	
29	0	0	0	
0	29	0	0	
0	1	28	0	
0	1	1	27	
12	16	1	0	
17	1	4	7

#INCLUSive Motif Model v1.0 
#
#ID = M00121-V$USF_01
#W = 14
#Consensus = NNRYCACGTGRYNN
13	7	11	5	
7	6	17	10	
19	3	17	3	
6	16	4	20	
0	58	0	0	
56	1	1	0	
0	55	0	3	
3	0	55	0	
0	1	1	56	
0	0	58	0	
20	4	16	6	
3	17	3	19	
10	17	6	7	
5	11	7	13

#INCLUSive Motif Model v1.0 
#
#ID = M00158-V$COUP_01
#W = 14
#Consensus = TGAMCTTTGMMCYT
0	0	2	11	
1	0	12	0	
12	0	1	0	
6	7	0	0	
0	13	0	0	
0	3	0	10	
0	2	0	11	
1	0	0	12	
2	0	11	0	
6	4	3	0	
6	5	1	1	
1	10	1	1	
3	6	0	4	
0	3	3	7
