# Supplementary material for: ModuleDigger: an itemset mining framework for the detection of cis-regulatory modules
Source: BMC Bioinformatics. 2009 Jan 30;10(Suppl 1):S30. doi: 10.1186/1471-2105-10-S1-S30 (PMC2648767; doi:10.1186/1471-2105-10-S1-S30)
Supplement: Additional file 2 — The sets of 10, 20, 30, 40 regulators used for benchmarking ModuleDigger. Additional file 2 is a text file. Additional file 2 contains the regulator names that were selected in addition to the three regulators OCT4, SOX2 and NANOG but also the regulator names that were used for construction of the completely random sets. These data sets were used as input for ModuleDigger. [file 1471-2105-10-S1-S30-S2.txt]

******TRUESET******
#10TFs - Data1
M01125-V$OCT4_01
M01014-V$SOX_Q6
M01123-V$NANOG_01
M00640-V$HOXA4_Q2
M00736-V$E2F1DP1_01
M00657-V$PTF1BETA_Q6
M00449-V$ZIC2_01
M00200-V$CAAT_C
M01069-V$GZF1_01
M00791-V$HNF3_Q6
#10TFs - Data2
M01125-V$OCT4_01
M01014-V$SOX_Q6
M01123-V$NANOG_01
M00413-V$AREB6_02
M00122-V$USF_02
M00420-V$MEIS1AHOXA9_01
M00227-V$VMYB_02
M00765-V$COUP_DR1_Q6
M00075-V$GATA1_01
M00066-V$TAL1ALPHAE47_01
#10TFs - Data3
M01125-V$OCT4_01
M01014-V$SOX_Q6
M01123-V$NANOG_01
M00736-V$E2F1DP1_01
M00252-V$TATA_01
M00657-V$PTF1BETA_Q6
M00249-V$CHOP_01
M00200-V$CAAT_C
M00791-V$HNF3_Q6
M00144-V$PAX5_02
#10TFs - Data4
M01125-V$OCT4_01
M01014-V$SOX_Q6
M01123-V$NANOG_01
M00122-V$USF_02
M00216-V$TATA_C
M00200-V$CAAT_C
M01069-V$GZF1_01
M00974-V$SMAD_Q6_01
M00765-V$COUP_DR1_Q6
M00232-V$MEF2_03
#10TFs - Data5
M01125-V$OCT4_01
M01014-V$SOX_Q6
M01123-V$NANOG_01
M00690-V$AP3_Q6
M00080-V$EVI1_03
M00640-V$HOXA4_Q2
M00076-V$GATA2_01
M00821-V$NRF2_Q4
M01043-V$NKX25_Q5
M00467-V$ROAZ_01
#10TFs - Data6
M01125-V$OCT4_01
M01014-V$SOX_Q6
M01123-V$NANOG_01
M00640-V$HOXA4_Q2
M00216-V$TATA_C
M00437-V$CHX10_01
M00791-V$HNF3_Q6
M00075-V$GATA1_01
M00292-V$FREAC4_01
M00974-V$SMAD_Q6_01
#10TFs - Data7
M01125-V$OCT4_01
M01014-V$SOX_Q6
M01123-V$NANOG_01
M01080-V$CBF_02
M00252-V$TATA_01
M01035-V$YY1_Q6_02
M00066-V$TAL1ALPHAE47_01
M00918-V$E2F_Q3_01
M00250-V$GFI1_01
M00081-V$EVI1_04
#10TFs - Data8
M01125-V$OCT4_01
M01014-V$SOX_Q6
M01123-V$NANOG_01
M00080-V$EVI1_03
M00976-V$AHRHIF_Q6
M00498-V$STAT4_01
M00959-V$ER_Q6_02
M00075-V$GATA1_01
M01013-V$IPF1_Q4_01
M00066-V$TAL1ALPHAE47_01
#10TFs - Data9
M01125-V$OCT4_01
M01014-V$SOX_Q6
M01123-V$NANOG_01
M00249-V$CHOP_01
M00420-V$MEIS1AHOXA9_01
M00729-V$CDX2_Q5
M00931-V$SP1_Q6_01
M00292-V$FREAC4_01
M00066-V$TAL1ALPHAE47_01
M00256-V$NRSF_01
#10TFs - Data10
M01125-V$OCT4_01
M01014-V$SOX_Q6
M01123-V$NANOG_01
M00770-V$CEBP_Q3
M00280-V$RFX1_01
M00126-V$GATA1_02
M00449-V$ZIC2_01
M00360-V$PAX3_01
M00053-V$CREL_01
M00188-V$AP1_Q4

#20TFs - Data1
M01125-V$OCT4_01
M01014-V$SOX_Q6
M01123-V$NANOG_01
M00495-V$BACH1_01
M00076-V$GATA2_01
M00449-V$ZIC2_01
M00916-V$CREB_Q2_01
M00918-V$E2F_Q3_01
M01080-V$CBF_02
M00690-V$AP3_Q6
M00640-V$HOXA4_Q2
M00148-V$SRY_01
M00053-V$CREL_01
M00309-V$ACAAT_B
M00227-V$VMYB_02
M00976-V$AHRHIF_Q6
M00491-V$MAZR_01
M00444-V$VDR_Q3
M00821-V$NRF2_Q4
M00241-V$NKX25_02
#20TFs - Data2
M01125-V$OCT4_01
M01014-V$SOX_Q6
M01123-V$NANOG_01
M00225-V$STAT3_01
M00188-V$AP1_Q4
M00144-V$PAX5_02
M01113-V$CACD_01
M00080-V$EVI1_03
M00232-V$MEF2_03
M00129-V$HFH1_01
M00437-V$CHX10_01
M00332-V$WHN_B
M00698-V$HEB_Q6
M00918-V$E2F_Q3_01
M00477-V$FOXO3_01
M00227-V$VMYB_02
M00126-V$GATA1_02
M00763-V$PPAR_DR1_Q2
M00976-V$AHRHIF_Q6
M00444-V$VDR_Q3
#20TFs - Data3
M01125-V$OCT4_01
M01014-V$SOX_Q6
M01123-V$NANOG_01
M01113-V$CACD_01
M00058-V$HEN1_02
M01104-V$MOVOB_01
M00188-V$AP1_Q4
M00144-V$PAX5_02
M00437-V$CHX10_01
M00919-V$E2F_Q4_01
M00066-V$TAL1ALPHAE47_01
M00449-V$ZIC2_01
M00980-V$TBP_Q6
M01013-V$IPF1_Q4_01
M00178-V$CREB_Q4
M00976-V$AHRHIF_Q6
M00763-V$PPAR_DR1_Q2
M00126-V$GATA1_02
M00420-V$MEIS1AHOXA9_01
M00241-V$NKX25_02
#20TFs - Data4
M01125-V$OCT4_01
M01014-V$SOX_Q6
M01123-V$NANOG_01
M00178-V$CREB_Q4
M01104-V$MOVOB_01
M00532-V$RP58_01
M01020-V$TBX5_02
M00058-V$HEN1_02
M00729-V$CDX2_Q5
M00076-V$GATA2_01
M01113-V$CACD_01
M00640-V$HOXA4_Q2
M00148-V$SRY_01
M00794-V$TTF1_Q6
M00966-V$DR3_Q4
M00309-V$ACAAT_B
M00997-V$DEC_Q1
M00694-V$E4F1_Q6
M00931-V$SP1_Q6_01
M00644-V$LBP1_Q6
#20TFs - Data5
M01125-V$OCT4_01
M01014-V$SOX_Q6
M01123-V$NANOG_01
M00200-V$CAAT_C
M00225-V$STAT3_01
M00188-V$AP1_Q4
M00216-V$TATA_C
M00332-V$WHN_B
M00495-V$BACH1_01
M00916-V$CREB_Q2_01
M01080-V$CBF_02
M00690-V$AP3_Q6
M00640-V$HOXA4_Q2
M00794-V$TTF1_Q6
M00694-V$E4F1_Q6
M00250-V$GFI1_01
M00437-V$CHX10_01
M00319-V$MEF3_B
M00821-V$NRF2_Q4
M00997-V$DEC_Q1
#20TFs - Data6
M01125-V$OCT4_01
M01014-V$SOX_Q6
M01123-V$NANOG_01
M00770-V$CEBP_Q3
M00974-V$SMAD_Q6_01
M00216-V$TATA_C
M00232-V$MEF2_03
M00916-V$CREB_Q2_01
M00918-V$E2F_Q3_01
M00980-V$TBP_Q6
M00477-V$FOXO3_01
M00997-V$DEC_Q1
M00250-V$GFI1_01
M00477-V$FOXO3_01
M01013-V$IPF1_Q4_01
M00794-V$TTF1_Q6
M00072-V$CP2_01
M00931-V$SP1_Q6_01
M00413-V$AREB6_02
M00280-V$RFX1_01
#20TFs - Data7
M01125-V$OCT4_01
M01014-V$SOX_Q6
M01123-V$NANOG_01
M00144-V$PAX5_02
M00729-V$CDX2_Q5
M00129-V$HFH1_01
M00449-V$ZIC2_01
M00916-V$CREB_Q2_01
M00498-V$STAT4_01
M00227-V$VMYB_02
M00763-V$PPAR_DR1_Q2
M00650-V$MTF1_Q4
M00444-V$VDR_Q3
M01035-V$YY1_Q6_02
M00959-V$ER_Q6_02
M00644-V$LBP1_Q6
M00437-V$CHX10_01
M00066-V$TAL1ALPHAE47_01
M00980-V$TBP_Q6
M01013-V$IPF1_Q4_01
#20TFs - Data8
M01125-V$OCT4_01
M01014-V$SOX_Q6
M01123-V$NANOG_01
M00080-V$EVI1_03
M00919-V$E2F_Q4_01
M00916-V$CREB_Q2_01
M00184-V$MYOD_Q6
M00794-V$TTF1_Q6
M00178-V$CREB_Q4
M00694-V$E4F1_Q6
M00765-V$COUP_DR1_Q6
M00491-V$MAZR_01
M00250-V$GFI1_01
M00650-V$MTF1_Q4
M01035-V$YY1_Q6_02
M00644-V$LBP1_Q6
M00791-V$HNF3_Q6
M00080-V$EVI1_03
M00216-V$TATA_C
M00437-V$CHX10_01
#20TFs - Data9
M01125-V$OCT4_01
M01014-V$SOX_Q6
M01123-V$NANOG_01
M01020-V$TBX5_02
M00791-V$HNF3_Q6
M00216-V$TATA_C
M00449-V$ZIC2_01
M00690-V$AP3_Q6
M00640-V$HOXA4_Q2
M00184-V$MYOD_Q6
M00309-V$ACAAT_B
M00997-V$DEC_Q1
M00178-V$CREB_Q4
M00227-V$VMYB_02
M00413-V$AREB6_02
M00420-V$MEIS1AHOXA9_01
M00650-V$MTF1_Q4
M00241-V$NKX25_02
M00252-V$TATA_01
M01043-V$NKX25_Q5
#20TFs - Data10
M01125-V$OCT4_01
M01014-V$SOX_Q6
M01123-V$NANOG_01
M00738-V$E2F4DP1_01
M00122-V$USF_02
M00729-V$CDX2_Q5
M00144-V$PAX5_02
M00129-V$HFH1_01
M00332-V$WHN_B
M00437-V$CHX10_01
M00280-V$RFX1_01
M00495-V$BACH1_01
M00690-V$AP3_Q6
M00980-V$TBP_Q6
M00072-V$CP2_01
M00966-V$DR3_Q4
M00178-V$CREB_Q4
M00763-V$PPAR_DR1_Q2
M00250-V$GFI1_01
M00821-V$NRF2_Q4

#30TFs - Data1
M01125-V$OCT4_01
M01014-V$SOX_Q6
M01123-V$NANOG_01
M00225-V$STAT3_01
M00770-V$CEBP_Q3
M00216-V$TATA_C
M00076-V$GATA2_01
M00449-V$ZIC2_01
M00980-V$TBP_Q6
M00794-V$TTF1_Q6
M00498-V$STAT4_01
M00763-V$PPAR_DR1_Q2
M00420-V$MEIS1AHOXA9_01
M00250-V$GFI1_01
M00650-V$MTF1_Q4
M00071-V$E47_02
M00058-V$HEN1_02
M00101-V$CDXA_02
M00156-V$RORA1_01
M00081-V$EVI1_04
M00532-V$RP58_01
M00332-V$WHN_B
M00919-V$E2F_Q4_01
M01080-V$CBF_02
M01013-V$IPF1_Q4_01
M00931-V$SP1_Q6_01
M00765-V$COUP_DR1_Q6
M00126-V$GATA1_02
M00075-V$GATA1_01
M01104-V$MOVOB_01
#30TFs - Data2
M01125-V$OCT4_01
M01014-V$SOX_Q6
M01123-V$NANOG_01
M00974-V$SMAD_Q6_01
M00188-V$AP1_Q4
M00437-V$CHX10_01
M00467-V$ROAZ_01
M00360-V$PAX3_01
M00449-V$ZIC2_01
M00184-V$MYOD_Q6
M00178-V$CREB_Q4
M00227-V$VMYB_02
M00763-V$PPAR_DR1_Q2
M00250-V$GFI1_01
M00241-V$NKX25_02
M00101-V$CDXA_02
M01100-V$LRF_Q2
M00156-V$RORA1_01
M00249-V$CHOP_01
M00144-V$PAX5_02
M01113-V$CACD_01
M00332-V$WHN_B
M00919-V$E2F_Q4_01
M00129-V$HFH1_01
M00477-V$FOXO3_01
M00126-V$GATA1_02
M00491-V$MAZR_01
M00976-V$AHRHIF_Q6
M00444-V$VDR_Q3
M00821-V$NRF2_Q4
#30TFs - Data3
M01125-V$OCT4_01
M01014-V$SOX_Q6
M01123-V$NANOG_01
M00212-V$POLY_C
M00188-V$AP1_Q4
M00467-V$ROAZ_01
M00449-V$ZIC2_01
M00690-V$AP3_Q6
M00997-V$DEC_Q1
M00694-V$E4F1_Q6
M00250-V$GFI1_01
M00650-V$MTF1_Q4
M00462-V$GATA6_01
M00532-V$RP58_01
M00129-V$HFH1_01
M00280-V$RFX1_01
M00698-V$HEB_Q6
M00918-V$E2F_Q3_01
M01013-V$IPF1_Q4_01
M00736-V$E2F1DP1_01
M00491-V$MAZR_01
M00976-V$AHRHIF_Q6
M00444-V$VDR_Q3
M00821-V$NRF2_Q4
M00075-V$GATA1_01
M00644-V$LBP1_Q6
M00071-V$E47_02
M00058-V$HEN1_02
M00249-V$CHOP_01
M00081-V$EVI1_04
#30TFs - Data4
M01125-V$OCT4_01
M01014-V$SOX_Q6
M01123-V$NANOG_01
M00974-V$SMAD_Q6_01
M00188-V$AP1_Q4
M00216-V$TATA_C
M00495-V$BACH1_01
M00467-V$ROAZ_01
M00690-V$AP3_Q6
M00640-V$HOXA4_Q2
M00053-V$CREL_01
M00961-V$VDR_Q6
M00309-V$ACAAT_B
M00997-V$DEC_Q1
M00650-V$MTF1_Q4
M00959-V$ER_Q6_02
M00241-V$NKX25_02
M01100-V$LRF_Q2
M00249-V$CHOP_01
M00156-V$RORA1_01
M00532-V$RP58_01
M00256-V$NRSF_01
M00729-V$CDX2_Q5
M01113-V$CACD_01
M00477-V$FOXO3_01
M01013-V$IPF1_Q4_01
M00200-V$CAAT_C
M00532-V$RP58_01
M00332-V$WHN_B
M00280-V$RFX1_01
#30TFs - Data5
M01125-V$OCT4_01
M01014-V$SOX_Q6
M01123-V$NANOG_01
M00212-V$POLY_C
M00188-V$AP1_Q4
M00974-V$SMAD_Q6_01
M00080-V$EVI1_03
M00076-V$GATA2_01
M00467-V$ROAZ_01
M00072-V$CP2_01
M00309-V$ACAAT_B
M00694-V$E4F1_Q6
M00227-V$VMYB_02
M00650-V$MTF1_Q4
M01043-V$NKX25_Q5
M00156-V$RORA1_01
M00256-V$NRSF_01
M00144-V$PAX5_02
M00919-V$E2F_Q4_01
M00280-V$RFX1_01
M01080-V$CBF_02
M00918-V$E2F_Q3_01
M01013-V$IPF1_Q4_01
M00736-V$E2F1DP1_01
M00765-V$COUP_DR1_Q6
M00644-V$LBP1_Q6
M00477-V$FOXO3_01
M01013-V$IPF1_Q4_01
M00736-V$E2F1DP1_01
M00765-V$COUP_DR1_Q6
#30TFs - Data6
M01125-V$OCT4_01
M01014-V$SOX_Q6
M01123-V$NANOG_01
M00467-V$ROAZ_01
M00495-V$BACH1_01
M00360-V$PAX3_01
M00690-V$AP3_Q6
M00794-V$TTF1_Q6
M00227-V$VMYB_02
M00413-V$AREB6_02
M00650-V$MTF1_Q4
M00252-V$TATA_01
M01043-V$NKX25_Q5
M00462-V$GATA6_01
M00156-V$RORA1_01
M00081-V$EVI1_04
M00532-V$RP58_01
M00256-V$NRSF_01
M00332-V$WHN_B
M00919-V$E2F_Q4_01
M00918-V$E2F_Q3_01
M00966-V$DR3_Q4
M00765-V$COUP_DR1_Q6
M00491-V$MAZR_01
M00821-V$NRF2_Q4
M00644-V$LBP1_Q6
M00491-V$MAZR_01
M00075-V$GATA1_01
M01104-V$MOVOB_01
M00644-V$LBP1_Q6
#30TFs - Data7
M01125-V$OCT4_01
M01014-V$SOX_Q6
M01123-V$NANOG_01
M00791-V$HNF3_Q6
M00437-V$CHX10_01
M00495-V$BACH1_01
M00467-V$ROAZ_01
M00449-V$ZIC2_01
M00690-V$AP3_Q6
M00980-V$TBP_Q6
M00309-V$ACAAT_B
M00961-V$VDR_Q6
M00178-V$CREB_Q4
M00413-V$AREB6_02
M00250-V$GFI1_01
M00058-V$HEN1_02
M00122-V$USF_02
M00256-V$NRSF_01
M00729-V$CDX2_Q5
M00280-V$RFX1_01
M00148-V$SRY_01
M00477-V$FOXO3_01
M00931-V$SP1_Q6_01
M00491-V$MAZR_01
M00075-V$GATA1_01
M01104-V$MOVOB_01
M00250-V$GFI1_01
M00959-V$ER_Q6_02
M00241-V$NKX25_02
M00058-V$HEN1_02
#30TFs - Data8
M01125-V$OCT4_01
M01014-V$SOX_Q6
M01123-V$NANOG_01
M00770-V$CEBP_Q3
M01020-V$TBX5_02
M00212-V$POLY_C
M00076-V$GATA2_01
M00495-V$BACH1_01
M00360-V$PAX3_01
M00184-V$MYOD_Q6
M00053-V$CREL_01
M00959-V$ER_Q6_02
M00650-V$MTF1_Q4
M00241-V$NKX25_02
M01043-V$NKX25_Q5
M00200-V$CAAT_C
M00144-V$PAX5_02
M00332-V$WHN_B
M00918-V$E2F_Q3_01
M01013-V$IPF1_Q4_01
M00126-V$GATA1_02
M00976-V$AHRHIF_Q6
M00491-V$MAZR_01
M01035-V$YY1_Q6_02
M00821-V$NRF2_Q4
M00644-V$LBP1_Q6
M00101-V$CDXA_02
M00156-V$RORA1_01
M00200-V$CAAT_C
M00081-V$EVI1_04
#30TFs - Data9
M01125-V$OCT4_01
M01014-V$SOX_Q6
M01123-V$NANOG_01
M00066-V$TAL1ALPHAE47_01
M00076-V$GATA2_01
M00690-V$AP3_Q6
M00640-V$HOXA4_Q2
M00980-V$TBP_Q6
M00184-V$MYOD_Q6
M00072-V$CP2_01
M00227-V$VMYB_02
M00763-V$PPAR_DR1_Q2
M00250-V$GFI1_01
M00650-V$MTF1_Q4
M00252-V$TATA_01
M01043-V$NKX25_Q5
M01100-V$LRF_Q2
M00249-V$CHOP_01
M00462-V$GATA6_01
M00122-V$USF_02
M00280-V$RFX1_01
M00698-V$HEB_Q6
M00918-V$E2F_Q3_01
M00765-V$COUP_DR1_Q6
M00976-V$AHRHIF_Q6
M00075-V$GATA1_01
M00532-V$RP58_01
M00080-V$EVI1_03
M00232-V$MEF2_03
M00129-V$HFH1_01
#30TFs - Data10
M01125-V$OCT4_01
M01014-V$SOX_Q6
M01123-V$NANOG_01
M00770-V$CEBP_Q3
M00974-V$SMAD_Q6_01
M00791-V$HNF3_Q6
M00437-V$CHX10_01
M00640-V$HOXA4_Q2
M00690-V$AP3_Q6
M00980-V$TBP_Q6
M00053-V$CREL_01
M00961-V$VDR_Q6
M00498-V$STAT4_01
M00997-V$DEC_Q1
M00413-V$AREB6_02
M01043-V$NKX25_Q5
M00071-V$E47_02
M01100-V$LRF_Q2
M00200-V$CAAT_C
M00122-V$USF_02
M01113-V$CACD_01
M00332-V$WHN_B
M00129-V$HFH1_01
M00280-V$RFX1_01
M00477-V$FOXO3_01
M00736-V$E2F1DP1_01
M00931-V$SP1_Q6_01
M00765-V$COUP_DR1_Q6
M00976-V$AHRHIF_Q6
M00491-V$MAZR_01

#40TFs - Data1
M01125-V$OCT4_01
M01014-V$SOX_Q6
M01123-V$NANOG_01
M00225-V$STAT3_01
M01020-V$TBX5_02
M00974-V$SMAD_Q6_01
M00216-V$TATA_C
M00080-V$EVI1_03
M00437-V$CHX10_01
M00076-V$GATA2_01
M00495-V$BACH1_01
M00066-V$TAL1ALPHAE47_01
M00449-V$ZIC2_01
M00640-V$HOXA4_Q2
M00690-V$AP3_Q6
M00980-V$TBP_Q6
M00184-V$MYOD_Q6
M00794-V$TTF1_Q6
M00961-V$VDR_Q6
M00309-V$ACAAT_B
M00250-V$GFI1_01
M00959-V$ER_Q6_02
M00650-V$MTF1_Q4
M01043-V$NKX25_Q5
M00101-V$CDXA_02
M00156-V$RORA1_01
M00249-V$CHOP_01
M00200-V$CAAT_C
M00256-V$NRSF_01
M00122-V$USF_02
M00916-V$CREB_Q2_01
M00698-V$HEB_Q6
M00148-V$SRY_01
M00477-V$FOXO3_01
M00966-V$DR3_Q4
M00765-V$COUP_DR1_Q6
M00491-V$MAZR_01
M00976-V$AHRHIF_Q6
M00444-V$VDR_Q3
M00644-V$LBP1_Q6
#40TFs - Data2
M01125-V$OCT4_01
M01014-V$SOX_Q6
M01123-V$NANOG_01
M00225-V$STAT3_01
M01069-V$GZF1_01
M00212-V$POLY_C
M00080-V$EVI1_03
M00467-V$ROAZ_01
M00495-V$BACH1_01
M00076-V$GATA2_01
M00360-V$PAX3_01
M00690-V$AP3_Q6
M00184-V$MYOD_Q6
M00072-V$CP2_01
M00961-V$VDR_Q6
M00178-V$CREB_Q4
M00227-V$VMYB_02
M00763-V$PPAR_DR1_Q2
M00420-V$MEIS1AHOXA9_01
M00071-V$E47_02
M00101-V$CDXA_02
M01100-V$LRF_Q2
M00249-V$CHOP_01
M00532-V$RP58_01
M00256-V$NRSF_01
M00232-V$MEF2_03
M00919-V$E2F_Q4_01
M00129-V$HFH1_01
M00698-V$HEB_Q6
M00916-V$CREB_Q2_01
M00918-V$E2F_Q3_01
M00966-V$DR3_Q4
M00765-V$COUP_DR1_Q6
M00126-V$GATA1_02
M00444-V$VDR_Q3
M01035-V$YY1_Q6_02
M00075-V$GATA1_01
M00821-V$NRF2_Q4
M01104-V$MOVOB_01
M00644-V$LBP1_Q6
#40TFs - Data3
M01125-V$OCT4_01
M01014-V$SOX_Q6
M01123-V$NANOG_01
M00225-V$STAT3_01
M00770-V$CEBP_Q3
M00212-V$POLY_C
M00974-V$SMAD_Q6_01
M00080-V$EVI1_03
M00216-V$TATA_C
M00076-V$GATA2_01
M00467-V$ROAZ_01
M00640-V$HOXA4_Q2
M00184-V$MYOD_Q6
M00053-V$CREL_01
M00309-V$ACAAT_B
M00997-V$DEC_Q1
M00178-V$CREB_Q4
M00420-V$MEIS1AHOXA9_01
M00250-V$GFI1_01
M00650-V$MTF1_Q4
M00058-V$HEN1_02
M00101-V$CDXA_02
M00081-V$EVI1_04
M00532-V$RP58_01
M00122-V$USF_02
M01113-V$CACD_01
M00232-V$MEF2_03
M00919-V$E2F_Q4_01
M00280-V$RFX1_01
M00698-V$HEB_Q6
M01080-V$CBF_02
M00477-V$FOXO3_01
M00966-V$DR3_Q4
M00491-V$MAZR_01
M00444-V$VDR_Q3
M01104-V$MOVOB_01
M00437-V$CHX10_01
M00332-V$WHN_B
M00698-V$HEB_Q6
M00918-V$E2F_Q3_01
#40TFs - Data4
M01125-V$OCT4_01
M01014-V$SOX_Q6
M01123-V$NANOG_01
M00657-V$PTF1BETA_Q6
M00993-V$TAL1_Q6
M00225-V$STAT3_01
M01020-V$TBX5_02
M00974-V$SMAD_Q6_01
M00495-V$BACH1_01
M00076-V$GATA2_01
M00467-V$ROAZ_01
M00360-V$PAX3_01
M00640-V$HOXA4_Q2
M00980-V$TBP_Q6
M00053-V$CREL_01
M00072-V$CP2_01
M00961-V$VDR_Q6
M00309-V$ACAAT_B
M00997-V$DEC_Q1
M00694-V$E4F1_Q6
M00413-V$AREB6_02
M00763-V$PPAR_DR1_Q2
M00241-V$NKX25_02
M01043-V$NKX25_Q5
M00101-V$CDXA_02
M00462-V$GATA6_01
M00156-V$RORA1_01
M00122-V$USF_02
M00144-V$PAX5_02
M00729-V$CDX2_Q5
M00919-V$E2F_Q4_01
M00698-V$HEB_Q6
M01080-V$CBF_02
M01013-V$IPF1_Q4_01
M00765-V$COUP_DR1_Q6
M00126-V$GATA1_02
M00491-V$MAZR_01
M01035-V$YY1_Q6_02
M00444-V$VDR_Q3
M00821-V$NRF2_Q4
#40TFs - Data5
M01125-V$OCT4_01
M01014-V$SOX_Q6
M01123-V$NANOG_01
M00188-V$AP1_Q4
M00216-V$TATA_C
M00437-V$CHX10_01
M00076-V$GATA2_01
M00449-V$ZIC2_01
M00640-V$HOXA4_Q2
M00184-V$MYOD_Q6
M00309-V$ACAAT_B
M00498-V$STAT4_01
M00961-V$VDR_Q6
M00178-V$CREB_Q4
M00227-V$VMYB_02
M00763-V$PPAR_DR1_Q2
M00413-V$AREB6_02
M00250-V$GFI1_01
M00650-V$MTF1_Q4
M00071-V$E47_02
M00101-V$CDXA_02
M00462-V$GATA6_01
M00249-V$CHOP_01
M00532-V$RP58_01
M00122-V$USF_02
M00129-V$HFH1_01
M00919-V$E2F_Q4_01
M00931-V$SP1_Q6_01
M00765-V$COUP_DR1_Q6
M00491-V$MAZR_01
M00126-V$GATA1_02
M00976-V$AHRHIF_Q6
M00444-V$VDR_Q3
M00075-V$GATA1_01
M01104-V$MOVOB_01
M00644-V$LBP1_Q6
M00477-V$FOXO3_01
M00227-V$VMYB_02
M00126-V$GATA1_02
M00444-V$VDR_Q3
#40TFs - Data6
M01125-V$OCT4_01
M01014-V$SOX_Q6
M01123-V$NANOG_01
M00080-V$EVI1_03
M00216-V$TATA_C
M00437-V$CHX10_01
M00495-V$BACH1_01
M00076-V$GATA2_01
M00066-V$TAL1ALPHAE47_01
M00690-V$AP3_Q6
M00184-V$MYOD_Q6
M00072-V$CP2_01
M00961-V$VDR_Q6
M00498-V$STAT4_01
M00178-V$CREB_Q4
M00420-V$MEIS1AHOXA9_01
M00959-V$ER_Q6_02
M00241-V$NKX25_02
M01043-V$NKX25_Q5
M00101-V$CDXA_02
M00156-V$RORA1_01
M00200-V$CAAT_C
M00256-V$NRSF_01
M00729-V$CDX2_Q5
M00144-V$PAX5_02
M00129-V$HFH1_01
M00918-V$E2F_Q3_01
M00148-V$SRY_01
M00477-V$FOXO3_01
M00966-V$DR3_Q4
M00736-V$E2F1DP1_01
M00126-V$GATA1_02
M00491-V$MAZR_01
M00976-V$AHRHIF_Q6
M01035-V$YY1_Q6_02
M00644-V$LBP1_Q6
M00763-V$PPAR_DR1_Q2
M00976-V$AHRHIF_Q6
M00770-V$CEBP_Q3
M00974-V$SMAD_Q6_01
#40TFs - Data7
M01125-V$OCT4_01
M01014-V$SOX_Q6
M01123-V$NANOG_01
M00770-V$CEBP_Q3
M00974-V$SMAD_Q6_01
M00188-V$AP1_Q4
M00791-V$HNF3_Q6
M00080-V$EVI1_03
M00066-V$TAL1ALPHAE47_01
M00495-V$BACH1_01
M00076-V$GATA2_01
M00360-V$PAX3_01
M00690-V$AP3_Q6
M00794-V$TTF1_Q6
M00072-V$CP2_01
M00961-V$VDR_Q6
M00309-V$ACAAT_B
M00498-V$STAT4_01
M00694-V$E4F1_Q6
M00227-V$VMYB_02
M00763-V$PPAR_DR1_Q2
M00959-V$ER_Q6_02
M00058-V$HEN1_02
M01100-V$LRF_Q2
M00249-V$CHOP_01
M00081-V$EVI1_04
M00332-V$WHN_B
M01080-V$CBF_02
M00918-V$E2F_Q3_01
M00477-V$FOXO3_01
M00736-V$E2F1DP1_01
M00931-V$SP1_Q6_01
M00765-V$COUP_DR1_Q6
M00444-V$VDR_Q3
M00075-V$GATA1_01
M00821-V$NRF2_Q4
M00216-V$TATA_C
M00232-V$MEF2_03
M00916-V$CREB_Q2_01
M00918-V$E2F_Q3_01
#40TFs - Data8
M01125-V$OCT4_01
M01014-V$SOX_Q6
M01123-V$NANOG_01
M01020-V$TBX5_02
M00791-V$HNF3_Q6
M00216-V$TATA_C
M00080-V$EVI1_03
M00437-V$CHX10_01
M00076-V$GATA2_01
M00495-V$BACH1_01
M00449-V$ZIC2_01
M00640-V$HOXA4_Q2
M00794-V$TTF1_Q6
M00053-V$CREL_01
M00498-V$STAT4_01
M00178-V$CREB_Q4
M00694-V$E4F1_Q6
M00997-V$DEC_Q1
M00763-V$PPAR_DR1_Q2
M00420-V$MEIS1AHOXA9_01
M00959-V$ER_Q6_02
M00252-V$TATA_01
M01043-V$NKX25_Q5
M00058-V$HEN1_02
M00249-V$CHOP_01
M00462-V$GATA6_01
M00200-V$CAAT_C
M00081-V$EVI1_04
M00256-V$NRSF_01
M01113-V$CACD_01
M00280-V$RFX1_01
M00148-V$SRY_01
M01080-V$CBF_02
M00477-V$FOXO3_01
M01013-V$IPF1_Q4_01
M00736-V$E2F1DP1_01
M00980-V$TBP_Q6
M00477-V$FOXO3_01
M00449-V$ZIC2_01
M00980-V$TBP_Q6
#40TFs - Data9
M01125-V$OCT4_01
M01014-V$SOX_Q6
M01123-V$NANOG_01
M00080-V$EVI1_03
M00216-V$TATA_C
M00495-V$BACH1_01
M00066-V$TAL1ALPHAE47_01
M00449-V$ZIC2_01
M00360-V$PAX3_01
M00690-V$AP3_Q6
M00184-V$MYOD_Q6
M00794-V$TTF1_Q6
M00498-V$STAT4_01
M00997-V$DEC_Q1
M00694-V$E4F1_Q6
M00227-V$VMYB_02
M00763-V$PPAR_DR1_Q2
M00250-V$GFI1_01
M00959-V$ER_Q6_02
M00241-V$NKX25_02
M00252-V$TATA_01
M00071-V$E47_02
M01100-V$LRF_Q2
M00462-V$GATA6_01
M00156-V$RORA1_01
M00081-V$EVI1_04
M00200-V$CAAT_C
M00532-V$RP58_01
M00122-V$USF_02
M01113-V$CACD_01
M00736-V$E2F1DP1_01
M00931-V$SP1_Q6_01
M00976-V$AHRHIF_Q6
M00444-V$VDR_Q3
M00075-V$GATA1_01
M01104-V$MOVOB_01
M00498-V$STAT4_01
M00763-V$PPAR_DR1_Q2
M00420-V$MEIS1AHOXA9_01
M00650-V$MTF1_Q4
#40TFs - Data10
M01125-V$OCT4_01
M01014-V$SOX_Q6
M01123-V$NANOG_01
M00006-V$MEF2_01
M00319-V$MEF3_B
M00225-V$STAT3_01
M01069-V$GZF1_01
M00770-V$CEBP_Q3
M00791-V$HNF3_Q6
M00080-V$EVI1_03
M00216-V$TATA_C
M00437-V$CHX10_01
M00076-V$GATA2_01
M00690-V$AP3_Q6
M00980-V$TBP_Q6
M00053-V$CREL_01
M00794-V$TTF1_Q6
M00309-V$ACAAT_B
M00694-V$E4F1_Q6
M00763-V$PPAR_DR1_Q2
M00250-V$GFI1_01
M00959-V$ER_Q6_02
M00241-V$NKX25_02
M00058-V$HEN1_02
M00101-V$CDXA_02
M00156-V$RORA1_01
M00200-V$CAAT_C
M00081-V$EVI1_04
M00532-V$RP58_01
M00122-V$USF_02
M00729-V$CDX2_Q5
M00332-V$WHN_B
M00280-V$RFX1_01
M00477-V$FOXO3_01
M01013-V$IPF1_Q4_01
M00966-V$DR3_Q4
M01035-V$YY1_Q6_02
M00444-V$VDR_Q3
M01104-V$MOVOB_01
M00644-V$LBP1_Q6

******RANDOMSET******
#10 random TFs - Data1
M00071-V$E47_02
M00462-V$GATA6_01
M00961-V$VDR_Q6
M00966-V$DR3_Q4
M00498-V$STAT4_01
M00532-V$RP58_01
M00729-V$CDX2_Q5
M00791-V$HNF3_Q6
M00216-V$TATA_C
M00959-V$ER_Q6_02
#10 random TFs - Data2
M00690-V$AP3_Q6
M00184-V$MYOD_Q6
M00006-V$MEF2_01
M00309-V$ACAAT_B
M00694-V$E4F1_Q6
M00491-V$MAZR_01
M00495-V$BACH1_01
M00066-V$TAL1ALPHAE47_01
M00076-V$GATA2_01
M00241-V$NKX25_02
#10 random TFs - Data3
M01080-V$CBF_02
M00148-V$SRY_01
M00053-V$CREL_01
M00498-V$STAT4_01
M00997-V$DEC_Q1
M00532-V$RP58_01
M00122-V$USF_02
M00791-V$HNF3_Q6
M00959-V$ER_Q6_02
M00075-V$GATA1_01
#10 random TFs - Data4
M00252-V$TATA_01
M00993-V$TAL1_Q6
M00477-V$FOXO3_01
M00694-V$E4F1_Q6
M00188-V$AP1_Q4
M00791-V$HNF3_Q6
M00216-V$TATA_C
M00280-V$RFX1_01
M00066-V$TAL1ALPHAE47_01
M00360-V$PAX3_01
#10 random TFs - Data5
M00690-V$AP3_Q6
M00148-V$SRY_01
M00980-V$TBP_Q6
M00006-V$MEF2_01
M00156-V$RORA1_01
M00966-V$DR3_Q4
M01020-V$TBX5_02
M00178-V$CREB_Q4
M00227-V$VMYB_02
M00144-V$PAX5_02
#10 random TFs - Data6
M00690-V$AP3_Q6
M00980-V$TBP_Q6
M00156-V$RORA1_01
M00966-V$DR3_Q4
M00188-V$AP1_Q4
M01113-V$CACD_01
M00959-V$ER_Q6_02
M00076-V$GATA2_01
M00467-V$ROAZ_01
M00280-V$RFX1_01
#10 random TFs - Data7
M00918-V$E2F_Q3_01
M00148-V$SRY_01
M00252-V$TATA_01
M00477-V$FOXO3_01
M00249-V$CHOP_01
M00961-V$VDR_Q6
M00413-V$AREB6_02
M00976-V$AHRHIF_Q6
M00821-V$NRF2_Q4
M00449-V$ZIC2_01
#10 random TFs - Data8
M01043-V$NKX25_Q5
M00225-V$STAT3_01
M00770-V$CEBP_Q3
M00212-V$POLY_C
M00256-V$NRSF_01
M00763-V$PPAR_DR1_Q2
M00444-V$VDR_Q3
M00076-V$GATA2_01
M00644-V$LBP1_Q6
M00241-V$NKX25_02
#10 random TFs - Data9
M00058-V$HEN1_02
M00225-V$STAT3_01
M00309-V$ACAAT_B
M00122-V$USF_02
M00491-V$MAZR_01
M00250-V$GFI1_01
M00232-V$MEF2_03
M00467-V$ROAZ_01
M00241-V$NKX25_02
M00916-V$CREB_Q2_01
#10 random TFs - Data10
M00148-V$SRY_01
M00640-V$HOXA4_Q2
M00918-V$E2F_Q3_01
M00292-V$FREAC4_01
M00319-V$MEF3_B
M00974-V$SMAD_Q6_01
M00729-V$CDX2_Q5
M00420-V$MEIS1AHOXA9_01
M01104-V$MOVOB_01
M00698-V$HEB_Q6

#20 random TFs - Data1
M00449-V$ZIC2_01
M00532-V$RP58_01
M00961-V$VDR_Q6
M00232-V$MEF2_03
M00765-V$COUP_DR1_Q6
M00959-V$ER_Q6_02
M00821-V$NRF2_Q4
M00657-V$PTF1BETA_Q6
M00976-V$AHRHIF_Q6
M00491-V$MAZR_01
M00444-V$VDR_Q3
M00919-V$E2F_Q4_01
M01043-V$NKX25_Q5
M00148-V$SRY_01
M00188-V$AP1_Q4
M00053-V$CREL_01
M00640-V$HOXA4_Q2
M00477-V$FOXO3_01
M00916-V$CREB_Q2_01
M00071-V$E47_02
#20 random TFs - Data2
M00997-V$DEC_Q1
M00765-V$COUP_DR1_Q6
M00292-V$FREAC4_01
M00976-V$AHRHIF_Q6
M00420-V$MEIS1AHOXA9_01
M01035-V$YY1_Q6_02
M00071-V$E47_02
M00122-V$USF_02
M00126-V$GATA1_02
M00444-V$VDR_Q3
M00216-V$TATA_C
M00980-V$TBP_Q6
M00918-V$E2F_Q3_01
M00694-V$E4F1_Q6
M00076-V$GATA2_01
M01069-V$GZF1_01
M00477-V$FOXO3_01
M01113-V$CACD_01
M00449-V$ZIC2_01
M00225-V$STAT3_01
#20 random TFs - Data3
M00532-V$RP58_01
M01020-V$TBX5_02
M00081-V$EVI1_04
M00232-V$MEF2_03
M00178-V$CREB_Q4
M00644-V$LBP1_Q6
M00765-V$COUP_DR1_Q6
M00821-V$NRF2_Q4
M00959-V$ER_Q6_02
M00006-V$MEF2_01
M00122-V$USF_02
M00974-V$SMAD_Q6_01
M00918-V$E2F_Q3_01
M00225-V$STAT3_01
M00640-V$HOXA4_Q2
M00694-V$E4F1_Q6
M01069-V$GZF1_01
M00763-V$PPAR_DR1_Q2
M00188-V$AP1_Q4
M00101-V$CDXA_02
#20 random TFs - Data4
M00156-V$RORA1_01
M00246-V$EGR2_01
M00079-V$EVI1_02
M00445-V$XVENT1_01
M00531-V$NERF_Q2
M00138-V$OCT1_04
M00227-V$VMYB_02
M00059-V$YY1_01
M00930-V$OCT1_Q5_01
M01045-V$AP2ALPHA_02
M01108-V$HOXA7_01
M00105-V$CDPCR3_01
M00494-V$STAT6_01
M01002-V$DEAF1_02
M00152-V$SRF_01
M01073-V$HIC1_03
M00644-V$LBP1_Q6
M00450-V$ZIC3_01
M01003-V$HELIOSA_01
M00641-V$HSF_Q6
#20 random TFs - Data5
M00963-V$T3R_Q6
M00236-V$ARNT_01
M00616-V$AFP1_Q6
M00694-V$E4F1_Q6
M00771-V$ETS_Q4
M00423-V$FOXJ2_02
M01082-V$BRCA_01
M00072-V$CP2_01
M00725-V$HP1SITEFACTOR_Q6
M00739-V$E2F4DP2_01
M00929-V$MYOD_Q6_01
M00955-V$GR_01
M00992-V$FOXP3_Q4
M00232-V$MEF2_03
M00424-V$NKX61_01
M00314-V$GEN_INI3_B
M00342-V$OCT1_B
M00793-V$YY1_Q6
M00538-V$HTF_01
M00425-V$E2F_Q3
#20 random TFs - Data6
M00963-V$T3R_Q6
M00453-V$IRF7_01
M00008-V$SP1_01
M00690-V$AP3_Q6
M00138-V$OCT1_04
M01022-V$LEF1_Q2_01
M00986-V$CHCH_01
M00623-V$CRX_Q4
M00235-V$AHRARNT_01
M00961-V$VDR_Q6
M00993-V$TAL1_Q6
M00244-V$NGFIC_01
M00261-V$OLF1_01
M00081-V$EVI1_04
M00775-V$NFY_Q6_01
M01070-V$CMAF_01
M00037-V$NFE2_01
M00080-V$EVI1_03
M00017-V$ATF_01
M00800-V$AP2_Q3
#20 random TFs - Data7
M00512-V$PPARG_01
M00761-V$P53_DECAMER_Q2
M00331-V$TAACC_B
M00801-V$CREB_Q3
M00964-V$PXR_Q2
M00134-V$HNF4_01
M00953-V$AR_02
M00528-V$PPARG_03
M01045-V$AP2ALPHA_02
M00482-V$PITX2_Q2
M00040-V$CREBP1_01
M01033-V$HNF4_Q6_03
M00233-V$MEF2_04
M00034-V$P53_01
M00632-V$GATA4_Q3
M00136-V$OCT1_02
M00436-V$IPF1_Q4
M00254-V$CAAT_01
M00932-V$SP1_Q4_01
M00194-V$NFKB_Q6
#20 random TFs - Data8
M00317-V$LDSPOLYA_B
M00712-V$MYOGENIN_Q6
M00004-V$CMYB_01
M00729-V$CDX2_Q5
M00531-V$NERF_Q2
M00126-V$GATA1_02
M00227-V$VMYB_02
M00150-V$BRACH_01
M00146-V$HSF1_01
M00107-V$E2_01
M00406-V$HMEF2_Q6
M00464-V$POU3F2_02
M00057-V$COMP1_01
M00767-V$FXR_IR1_Q6
M00074-V$CETS1P54_02
M00799-V$MYC_Q2
M00751-V$AML1_Q6
M01043-V$NKX25_Q5
M00418-V$TGIF_01
M00935-V$NFAT_Q4_01
#20 random TFs - Data9
M00246-V$EGR2_01
M00453-V$IRF7_01
M00331-V$TAACC_B
M00701-V$SMAD3_Q6
M00251-V$XBP1_01
M00631-V$FXR_Q3
M00321-V$MUSCLE_INI_B
M00217-V$USF_C
M00993-V$TAL1_Q6
M00225-V$STAT3_01
M00929-V$MYOD_Q6_01
M00966-V$DR3_Q4
M00698-V$HEB_Q6
M00634-V$GCM_Q2
M00807-V$EGR_Q6
M00464-V$POU3F2_02
M00285-V$TCF11_01
M00474-V$FOXO1_02
M00925-V$AP1_Q6_01
M00238-V$BARBIE_01
#20 random TFs - Data10
M00916-V$CREB_Q2_01
M00416-V$CART1_01
M00976-V$AHRHIF_Q6
M00652-V$NRF1_Q6
M00483-V$ATF6_01
M00466-V$HIF1_Q5
M00493-V$STAT5A_03
M00742-V$HFH4_01
M00157-V$RORA2_01
M00646-V$LFA1_Q6
M00313-V$GEN_INI2_B
M00428-V$E2F1_Q3
M00983-V$MAF_Q6_01
M00264-V$STAF_02
M00984-V$PEBP_Q6
M00231-V$MEF2_02
M00269-V$XFD3_01
M01012-V$HNF3_Q6_01
M00672-V$TEF_Q6
M00999-V$AIRE_01

#30 random TFs - Data1
M00532-V$RP58_01
M00289-V$HFH3_01
M00821-V$NRF2_Q4
M00216-V$TATA_C
M00444-V$VDR_Q3
M00919-V$E2F_Q4_01
M00101-V$CDXA_02
M00129-V$HFH1_01
M00467-V$ROAZ_01
M00449-V$ZIC2_01
M00462-V$GATA6_01
M00178-V$CREB_Q4
M00959-V$ER_Q6_02
M00765-V$COUP_DR1_Q6
M00657-V$PTF1BETA_Q6
M00974-V$SMAD_Q6_01
M00184-V$MYOD_Q6
M01013-V$IPF1_Q4_01
M00770-V$CEBP_Q3
M00694-V$E4F1_Q6
M00076-V$GATA2_01
M00081-V$EVI1_04
M00698-V$HEB_Q6
M00966-V$DR3_Q4
M00763-V$PPAR_DR1_Q2
M00006-V$MEF2_01
M00188-V$AP1_Q4
M00640-V$HOXA4_Q2
M00498-V$STAT4_01
M00690-V$AP3_Q6
#30 random TFs - Data2
M00072-V$CP2_01
M00156-V$RORA1_01
M00081-V$EVI1_04
M00736-V$E2F1DP1_01
M00420-V$MEIS1AHOXA9_01
M01035-V$YY1_Q6_02
M00919-V$E2F_Q4_01
M00075-V$GATA1_01
M00101-V$CDXA_02
M00640-V$HOXA4_Q2
M00200-V$CAAT_C
M00698-V$HEB_Q6
M00437-V$CHX10_01
M00332-V$WHN_B
M00997-V$DEC_Q1
M00763-V$PPAR_DR1_Q2
M00959-V$ER_Q6_02
M00292-V$FREAC4_01
M00126-V$GATA1_02
M00080-V$EVI1_03
M01013-V$IPF1_Q4_01
M00770-V$CEBP_Q3
M00225-V$STAT3_01
M00360-V$PAX3_01
M00444-V$VDR_Q3
M00736-V$E2F1DP1_01
M01069-V$GZF1_01
M01020-V$TBX5_02
M00916-V$CREB_Q2_01
M00148-V$SRY_01
#30 random TFs - Data3
M00532-V$RP58_01
M00821-V$NRF2_Q4
M00931-V$SP1_Q6_01
M00993-V$TAL1_Q6
M01035-V$YY1_Q6_02
M00916-V$CREB_Q2_01
M00053-V$CREL_01
M00918-V$E2F_Q3_01
M00640-V$HOXA4_Q2
M00332-V$WHN_B
M00449-V$ZIC2_01
M00997-V$DEC_Q1
M00413-V$AREB6_02
M00232-V$MEF2_03
M00178-V$CREB_Q4
M00959-V$ER_Q6_02
M00292-V$FREAC4_01
M00765-V$COUP_DR1_Q6
M00974-V$SMAD_Q6_01
M00225-V$STAT3_01
M00076-V$GATA2_01
M00694-V$E4F1_Q6
M01069-V$GZF1_01
M00477-V$FOXO3_01
M00491-V$MAZR_01
M00256-V$NRSF_01
M00289-V$HFH3_01
M00420-V$MEIS1AHOXA9_01
M00794-V$TTF1_Q6
M00495-V$BACH1_01
#30 random TFs - Data4
M00648-V$MAF_Q6
M00453-V$IRF7_01
M00772-V$IRF_Q6
M00251-V$XBP1_01
M00493-V$STAT5A_03
M00082-V$EVI1_05
M00437-V$CHX10_01
M00104-V$CDPCR1_01
M00744-V$POU1F1_Q6
M00132-V$HNF1_01
M00341-V$GABP_B
M00652-V$NRF1_Q6
M00195-V$OCT1_Q6
M00360-V$PAX3_01
M00280-V$RFX1_01
M00477-V$FOXO3_01
M00235-V$AHRARNT_01
M00150-V$BRACH_01
M00489-V$NKX62_Q2
M01082-V$BRCA_01
M00638-V$HNF4ALPHA_Q6
M00250-V$GFI1_01
M00762-V$DR1_Q3
M00281-V$RFX1_02
M00073-V$DELTAEF1_01
M00414-V$AREB6_03
M00152-V$SRF_01
M00992-V$FOXP3_Q4
M00474-V$FOXO1_02
M00215-V$SRF_C
#30 random TFs - Data5
M00116-V$CEBPA_01
M00145-V$BRN2_01
M00106-V$CDPCR3HD_01
M00964-V$PXR_Q2
M00059-V$YY1_01
M00325-V$NRSE_B
M00172-V$AP1FJ_Q2
M00210-V$OCT_C
M01002-V$DEAF1_02
M00135-V$OCT1_01
M00104-V$CDPCR1_01
M00500-V$STAT6_02
M00285-V$TCF11_01
M00977-V$EBF_Q6
M00147-V$HSF2_01
M00651-V$NFMUE1_Q6
M00200-V$CAAT_C
M00967-V$HNF4_Q6
M00291-V$FREAC3_01
M00483-V$ATF6_01
M00801-V$CREB_Q3
M00216-V$TATA_C
M00926-V$AP1_Q4_01
M00770-V$CEBP_Q3
M00473-V$FOXO1_01
M00414-V$AREB6_03
M00189-V$AP2_Q6
M00254-V$CAAT_01
M01043-V$NKX25_Q5
M00932-V$SP1_Q4_01
#30 random TFs - Data6
M00327-V$PAX3_B
M00032-V$CETS1P54_01
M00068-V$HEN1_01
M00033-V$P300_01
M00778-V$AHR_Q5
M01078-V$CETS1P54_03
M00687-V$ALPHACP1_01
M00244-V$NGFIC_01
M00955-V$GR_01
M00057-V$COMP1_01
M00457-V$STAT5A_01
M00803-V$E2F_Q2
M00328-V$PAX8_B
M00208-V$NFKB_C
M00413-V$AREB6_02
M00292-V$FREAC4_01
M00976-V$AHRHIF_Q6
M00483-V$ATF6_01
M00101-V$CDXA_02
M00205-V$GRE_C
M00321-V$MUSCLE_INI_B
M00217-V$USF_C
M00423-V$FOXJ2_02
M00333-V$ZF5_B
M00929-V$MYOD_Q6_01
M01081-V$ZEC_01
M00464-V$POU3F2_02
M00658-V$PU1_Q6
M00407-V$RSRFC4_Q2
M00515-V$PPARG_02
#30 random TFs - Data7
M00947-V$CP2_02
M01031-V$HNF4_Q6_01
M00212-V$POLY_C
M01067-V$GFI1_Q6
M00106-V$CDPCR3HD_01
M00623-V$CRX_Q4
M01036-V$COUPTF_Q6
M00721-V$CACCCBINDINGFACTOR_Q6
M00256-V$NRSF_01
M00665-V$SP3_Q3
M00135-V$OCT1_01
M00099-V$S8_01
M00001-V$MYOD_01
M00821-V$NRF2_Q4
M01029-V$TFE_Q6
M00486-V$PAX2_02
M01112-V$RBPJK_01
M00206-V$HNF1_C
M00173-V$AP1_Q2
M00186-V$SRF_Q6
M00528-V$PPARG_03
M00489-V$NKX62_Q2
M00739-V$E2F4DP2_01
M01069-V$GZF1_01
M01081-V$ZEC_01
M00474-V$FOXO1_02
M00974-V$SMAD_Q6_01
M00463-V$POU3F2_01
M00045-V$E4BP4_01
M00418-V$TGIF_01
#30 random TFs - Data8
M00921-V$GR_Q6_01
M00079-V$EVI1_02
M00616-V$AFP1_Q6
M01122-V$ZNF219_01
M01000-V$AIRE_02
M00639-V$HNF6_Q6
M00922-V$SRF_Q5_01
M00623-V$CRX_Q4
M00427-V$E2F_Q6
M00117-V$CEBPB_02
M00482-V$PITX2_Q2
M00289-V$HFH3_01
M00476-V$FOXO4_02
M00740-V$E2F1DP1RB_01
M00377-V$PAX4_02
M00684-V$XPF1_Q6
M00430-V$E2F1_Q4
M00485-V$NKX22_01
M00935-V$NFAT_Q4_01
M00619-V$ALX4_01
M01112-V$RBPJK_01
M01010-V$HMGIY_Q3
M00496-V$STAT1_03
M00313-V$GEN_INI2_B
M00965-V$DR4_Q2
M00762-V$DR1_Q3
M00073-V$DELTAEF1_01
M00924-V$AP1_Q2_01
M00334-V$DTYPEPA_B
M01043-V$NKX25_Q5
#30 random TFs - Data9
M00453-V$IRF7_01
M00236-V$ARNT_01
M00466-V$HIF1_Q5
M00511-V$ERR1_Q2
M00071-V$E47_02
M00033-V$P300_01
M01036-V$COUPTF_Q6
M00427-V$E2F_Q6
M00482-V$PITX2_Q2
M00955-V$GR_01
M00342-V$OCT1_B
M00738-V$E2F4DP1_01
M00621-V$CEBPDELTA_Q6
M00179-V$CREBP1_Q2
M00026-V$RSRFC4_01
M00470-V$AP2GAMMA_01
M00652-V$NRF1_Q6
M00403-V$AMEF2_Q6
M00736-V$E2F1DP1_01
M00695-V$ETF_Q6
M00646-V$LFA1_Q6
M00465-V$POU6F1_01
M00118-V$MYCMAX_01
M00002-V$E47_01
M01124-V$OCT4_02
M00232-V$MEF2_03
M00474-V$FOXO1_02
M00959-V$ER_Q6_02
M00941-V$MEF2_Q6_01
M00194-V$NFKB_Q6
#30 random TFs - Data10
M00964-V$PXR_Q2
M00157-V$RORA2_01
M00623-V$CRX_Q4
M00191-V$ER_Q6
M00244-V$NGFIC_01
M00794-V$TTF1_Q6
M00081-V$EVI1_04
M00634-V$GCM_Q2
M00413-V$AREB6_02
M00248-V$OCT1_07
M00378-V$PAX4_03
M00447-V$AR_Q2
M00526-V$GCNF_01
M00396-V$EN1_01
M00446-V$SPZ1_01
M00800-V$AP2_Q3
M00712-V$MYOGENIN_Q6
M00290-V$FREAC2_01
M00926-V$AP1_Q4_01
M01116-V$CLOCKBMAL_Q6
M00412-V$AREB6_01
M00518-V$PPARA_02
M00152-V$SRF_01
M00494-V$STAT6_01
M00789-V$GATA_Q6
M00474-V$FOXO1_02
M00175-V$AP4_Q5
M01043-V$NKX25_Q5
M00311-V$ATATA_B
M00141-V$LYF1_01

#40 random TFs - Data1
M00072-V$CP2_01
M00156-V$RORA1_01
M00532-V$RP58_01
M00081-V$EVI1_04
M01020-V$TBX5_02
M00289-V$HFH3_01
M00736-V$E2F1DP1_01
M00821-V$NRF2_Q4
M00420-V$MEIS1AHOXA9_01
M00444-V$VDR_Q3
M00919-V$E2F_Q4_01
M00075-V$GATA1_01
M00980-V$TBP_Q6
M00144-V$PAX5_02
M00640-V$HOXA4_Q2
M00148-V$SRY_01
M00437-V$CHX10_01
M00332-V$WHN_B
M00997-V$DEC_Q1
M00462-V$GATA6_01
M00763-V$PPAR_DR1_Q2
M00961-V$VDR_Q6
M00959-V$ER_Q6_02
M00657-V$PTF1BETA_Q6
M00974-V$SMAD_Q6_01
M00080-V$EVI1_03
M00188-V$AP1_Q4
M01069-V$GZF1_01
M00212-V$POLY_C
M00200-V$CAAT_C
M00976-V$AHRHIF_Q6
M00360-V$PAX3_01
M00694-V$E4F1_Q6
M00227-V$VMYB_02
M00993-V$TAL1_Q6
M00144-V$PAX5_02
M00918-V$E2F_Q3_01
M00072-V$CP2_01
M00232-V$MEF2_03
M00122-V$USF_02
#40 random TFs - Data2
M00072-V$CP2_01
M00081-V$EVI1_04
M00491-V$MAZR_01
M00736-V$E2F1DP1_01
M00821-V$NRF2_Q4
M00420-V$MEIS1AHOXA9_01
M00976-V$AHRHIF_Q6
M01035-V$YY1_Q6_02
M00216-V$TATA_C
M00444-V$VDR_Q3
M00919-V$E2F_Q4_01
M00916-V$CREB_Q2_01
M00075-V$GATA1_01
M00980-V$TBP_Q6
M00148-V$SRY_01
M00698-V$HEB_Q6
M00467-V$ROAZ_01
M00332-V$WHN_B
M00997-V$DEC_Q1
M00413-V$AREB6_02
M00462-V$GATA6_01
M00794-V$TTF1_Q6
M00071-V$E47_02
M00006-V$MEF2_01
M00974-V$SMAD_Q6_01
M00188-V$AP1_Q4
M00770-V$CEBP_Q3
M00076-V$GATA2_01
M00694-V$E4F1_Q6
M01069-V$GZF1_01
M00212-V$POLY_C
M01043-V$NKX25_Q5
M00644-V$LBP1_Q6
M00309-V$ACAAT_B
M00467-V$ROAZ_01
M00212-V$POLY_C
M00980-V$TBP_Q6
M00931-V$SP1_Q6_01
M00249-V$CHOP_01
M01013-V$IPF1_Q4_01
#40 random TFs - Data3
M00072-V$CP2_01
M00156-V$RORA1_01
M00532-V$RP58_01
M00081-V$EVI1_04
M01020-V$TBX5_02
M00931-V$SP1_Q6_01
M00976-V$AHRHIF_Q6
M00420-V$MEIS1AHOXA9_01
M00993-V$TAL1_Q6
M00444-V$VDR_Q3
M00916-V$CREB_Q2_01
M01043-V$NKX25_Q5
M00053-V$CREL_01
M00918-V$E2F_Q3_01
M00640-V$HOXA4_Q2
M00200-V$CAAT_C
M00332-V$WHN_B
M00449-V$ZIC2_01
M00413-V$AREB6_02
M00794-V$TTF1_Q6
M00644-V$LBP1_Q6
M00292-V$FREAC4_01
M00765-V$COUP_DR1_Q6
M00006-V$MEF2_01
M00071-V$E47_02
M00122-V$USF_02
M00188-V$AP1_Q4
M00770-V$CEBP_Q3
M00225-V$STAT3_01
M01069-V$GZF1_01
M00360-V$PAX3_01
M00477-V$FOXO3_01
M00212-V$POLY_C
M00413-V$AREB6_02
M00292-V$FREAC4_01
M00080-V$EVI1_03
M00129-V$HFH1_01
M00156-V$RORA1_01
M00252-V$TATA_01
M00765-V$COUP_DR1_Q6
#40 random TFs - Data4
M01017-V$PBX1_03
M00302-V$NFAT_Q6
M00466-V$HIF1_Q5
M00055-V$NMYC_01
M00791-V$HNF3_Q6
M00742-V$HFH4_01
M00986-V$CHCH_01
M00040-V$CREBP1_01
M00456-V$FAC1_01
M00978-V$LEF1TCF1_Q4
M00178-V$CREB_Q4
M00342-V$OCT1_B
M00292-V$FREAC4_01
M00928-V$E2_Q6_01
M00446-V$SPZ1_01
M00776-V$SREBP_Q3
M00693-V$E12_Q6
M00925-V$AP1_Q6_01
M00999-V$AIRE_01
M00640-V$HOXA4_Q2
M00777-V$STAT_Q6
M00797-V$HIF1_Q3
M00531-V$NERF_Q2
M00477-V$FOXO3_01
M00415-V$AREB6_04
M00711-V$ZTA_Q2
M00468-V$AP2REP_01
M00100-V$CDXA_01
M00802-V$PIT1_Q6
M00983-V$MAF_Q6_01
M00241-V$NKX25_02
M01117-V$OTX_Q1
M00789-V$GATA_Q6
M00143-V$PAX5_01
M00717-V$PAX8_01
M00984-V$PEBP_Q6
M00699-V$ICSBP_Q6
M00463-V$POU3F2_01
M00981-V$CREBATF_Q6
M00499-V$STAT5A_04
#40 random TFs - Data5
M00322-V$MYCMAX_B
M00921-V$GR_Q6_01
M00980-V$TBP_Q6
M01067-V$GFI1_Q6
M00972-V$IRF_Q6_01
M00033-V$P300_01
M00961-V$VDR_Q6
M00244-V$NGFIC_01
M00794-V$TTF1_Q6
M00178-V$CREB_Q4
M00684-V$XPF1_Q6
M00006-V$MEF2_01
M00469-V$AP2ALPHA_01
M00678-V$TEL2_Q6
M00162-V$OCT1_06
M00161-V$OCT1_05
M00928-V$E2_Q6_01
M00651-V$NFMUE1_Q6
M00526-V$GCNF_01
M00925-V$AP1_Q6_01
M00734-V$CIZ_01
M00532-V$RP58_01
M00338-V$ATF_B
M00797-V$HIF1_Q3
M00290-V$FREAC2_01
M00205-V$GRE_C
M00321-V$MUSCLE_INI_B
M00423-V$FOXJ2_02
M00638-V$HNF4ALPHA_Q6
M00024-V$E2F_01
M00657-V$PTF1BETA_Q6
M01069-V$GZF1_01
M00114-V$TAXCREB_01
M01044-V$TBX5_Q5
M00143-V$PAX5_01
M00189-V$AP2_Q6
M00155-V$ARP1_01
M01012-V$HNF3_Q6_01
M00084-V$MZF1_02
M00351-V$GATA3_03
#40 random TFs - Data6
M01031-V$HNF4_Q6_01
M00766-V$LXR_DR4_Q3
M00722-V$COREBINDINGFACTOR_Q6
M00772-V$IRF_Q6
M00054-V$NFKAPPAB_01
M00773-V$MYB_Q3
M00273-V$R_01
M00791-V$HNF3_Q6
M00472-V$FOXO4_01
M01036-V$COUPTF_Q6
M00913-V$MYB_Q5_01
M00325-V$NRSE_B
M00040-V$CREBP1_01
M00650-V$MTF1_Q4
M00424-V$NKX61_01
M01007-V$SRF_Q5_02
M00162-V$OCT1_06
M00803-V$E2F_Q2
M00006-V$MEF2_01
M00684-V$XPF1_Q6
M00132-V$HNF1_01
M00821-V$NRF2_Q4
M00176-V$AP4_Q6
M01079-V$CBF_01
M00252-V$TATA_01
M00690-V$AP3_Q6
M00119-V$MAX_01
M00173-V$AP1_Q2
M00360-V$PAX3_01
M00326-V$PAX1_B
M00953-V$AR_02
M00235-V$AHRARNT_01
M00240-V$NKX25_01
M00137-V$OCT1_03
M00199-V$AP1_C
M00960-V$PR_Q2
M00998-V$PBX_Q3
M00128-V$GATA1_04
M01003-V$HELIOSA_01
M00658-V$PU1_Q6
#40 random TFs - Data7
M00766-V$LXR_DR4_Q3
M00916-V$CREB_Q2_01
M00192-V$GR_Q6
M00516-V$E2F_03
M00772-V$IRF_Q6
M00260-V$HLF_01
M00421-V$MEIS1BHOXA9_02
M00616-V$AFP1_Q6
M00511-V$ERR1_Q2
M00791-V$HNF3_Q6
M00134-V$HNF4_01
M00157-V$RORA2_01
M00986-V$CHCH_01
M00764-V$HNF4_DR1_Q3
M00978-V$LEF1TCF1_Q4
M00135-V$OCT1_01
M00011-V$EVI1_06
M00775-V$NFY_Q6_01
M00039-V$CREB_01
M00678-V$TEL2_Q6
M00080-V$EVI1_03
M00470-V$AP2GAMMA_01
M00622-V$CEBPGAMMA_Q6
M00083-V$MZF1_01
M00360-V$PAX3_01
M00280-V$RFX1_01
M01022-V$LEF1_Q2_01
M00962-V$AR_Q6
M00953-V$AR_02
M00771-V$ETS_Q4
M00415-V$AREB6_04
M00235-V$AHRARNT_01
M00100-V$CDXA_01
M00051-V$NFKAPPAB50_01
M00065-V$TAL1BETAE47_01
M00052-V$NFKAPPAB65_01
M00451-V$NKX3A_01
M00727-V$SF1_Q6
M01012-V$HNF3_Q6_01
M00311-V$ATATA_B
#40 random TFs - Data8
M00327-V$PAX3_B
M00916-V$CREB_Q2_01
M00516-V$E2F_03
M00964-V$PXR_Q2
M00106-V$CDPCR3HD_01
M00201-V$CEBP_C
M00915-V$AP2_Q6_01
M00655-V$PEA3_Q6
M00007-V$ELK1_01
M00510-V$LHX3_01
M01033-V$HNF4_Q6_03
M00720-V$CACBINDINGPROTEIN_Q6
M00650-V$MTF1_Q4
M00678-V$TEL2_Q6
M01034-V$EBOX_Q6_01
M00933-V$SP1_Q2_01
M00214-V$SEF1_C
M00042-V$SOX5_01
M00470-V$AP2GAMMA_01
M00800-V$AP2_Q3
M00672-V$TEF_Q6
M00036-V$VJUN_01
M00326-V$PAX1_B
M00497-V$STAT3_02
M00003-V$VMYB_01
M00415-V$AREB6_04
M00965-V$DR4_Q2
M00261-V$OLF1_01
M00770-V$CEBP_Q3
M00983-V$MAF_Q6_01
M00929-V$MYOD_Q6_01
M00114-V$TAXCREB_01
M00912-V$CEBP_Q2_01
M00324-V$MINI20_B
M00350-V$GATA3_02
M00767-V$FXR_IR1_Q6
M00122-V$USF_02
M00799-V$MYC_Q2
M00174-V$AP1_Q6
M00499-V$STAT5A_04
#40 random TFs - Data9
M00805-V$LEF1_Q2
M00957-V$PR_02
M00348-V$GATA2_02
M01122-V$ZNF219_01
M00986-V$CHCH_01
M01047-V$AP2ALPHA_03
M00721-V$CACCCBINDINGFACTOR_Q6
M00961-V$VDR_Q6
M00665-V$SP3_Q3
M00615-V$MYCMAX_03
M00650-V$MTF1_Q4
M00069-V$YY1_02
M00490-V$BACH2_01
M00099-V$S8_01
M00457-V$STAT5A_01
M00678-V$TEL2_Q6
M00469-V$AP2ALPHA_01
M00329-V$PAX9_B
M01004-V$HELIOSA_02
M00341-V$GABP_B
M00737-V$E2F1DP2_01
M00252-V$TATA_01
M00747-V$IRF1_Q6
M01022-V$LEF1_Q2_01
M00497-V$STAT3_02
M00956-V$AR_03
M00186-V$SRF_Q6
M00695-V$ETF_Q6
M00979-V$PAX6_Q2
M00423-V$FOXJ2_02
M01108-V$HOXA7_01
M00965-V$DR4_Q2
M00025-V$ELK1_02
M00807-V$EGR_Q6
M00960-V$PR_Q2
M00450-V$ZIC3_01
M00175-V$AP4_Q5
M00085-V$ZID_01
M00463-V$POU3F2_01
M00641-V$HSF_Q6
#40 random TFs - Data10
M00133-V$TST1_01
M00772-V$IRF_Q6
M00287-V$NFY_01
M00796-V$USF_Q6_01
M00272-V$P53_02
M00749-V$SREBP1_Q6
M00456-V$FAC1_01
M00985-V$STRA13_01
M00224-V$STAT1_01
M00088-V$IK3_01
M00328-V$PAX8_B
M00485-V$NKX22_01
M00053-V$CREL_01
M00447-V$AR_Q2
M00776-V$SREBP_Q3
M00200-V$CAAT_C
M01123-V$NANOG_01
M00004-V$CMYB_01
M00448-V$ZIC1_01
M00173-V$AP1_Q2
M00255-V$GC_01
M00360-V$PAX3_01
M00312-V$BEL1_B
M00023-V$HOX13_01
M00394-V$MSX1_01
M00003-V$VMYB_01
M00137-V$OCT1_03
M00118-V$MYCMAX_01
M00762-V$DR1_Q3
M00428-V$E2F1_Q3
M00184-V$MYOD_Q6
M00231-V$MEF2_02
M00699-V$ICSBP_Q6
M00626-V$EFC_Q6
M00155-V$ARP1_01
M00045-V$E4BP4_01
M00311-V$ATATA_B
M00141-V$LYF1_01
M00194-V$NFKB_Q6
M00932-V$SP1_Q4_01
