# Supplementary material for: ModuleDigger: an itemset mining framework for the detection of cis-regulatory modules
Source: BMC Bioinformatics. 2009 Jan 30;10(Suppl 1):S30. doi: 10.1186/1471-2105-10-S1-S30 (PMC2648767; doi:10.1186/1471-2105-10-S1-S30)
Supplement: Additional file 3 — The sets of 4 and 10 regulators used for comparing ModuleDigger with other CRM detection tools. Additional file 3 is a text file. Additional file 3 contains the regulator names that were selected in addition to the three regulators OCT4, SOX2 and NANOG. These data sets were used as input for ModuleDigger and other CRM module detection tools. [file 1471-2105-10-S1-S30-S3.txt]

#4TFs - Data1
M01125-V$OCT4_01
M01123-V$NANOG_01
M01014-V$SOX_Q6
M00217-V$USF_C
#4TFs - Data2
M01125-V$OCT4_01
M01123-V$NANOG_01
M01014-V$SOX_Q6
M00775-V$NFY_Q6_01
#4TFs - Data3
M01125-V$OCT4_01
M01123-V$NANOG_01
M01014-V$SOX_Q6
M00630-V$FOXM1_01
#4TFs - Data4
M01125-V$OCT4_01
M01123-V$NANOG_01
M01014-V$SOX_Q6
M00531-V$NERF_Q2
#4TFs - Data5
M01125-V$OCT4_01
M01123-V$NANOG_01
M01014-V$SOX_Q6
M00975-V$RFX_Q6
#4TFs - Data6
M01125-V$OCT4_01
M01123-V$NANOG_01
M01014-V$SOX_Q6
M01045-V$AP2ALPHA_02
#4TFs - Data7
M01125-V$OCT4_01
M01123-V$NANOG_01
M01014-V$SOX_Q6
M00360-V$PAX3_01
#4TFs - Data8
M01125-V$OCT4_01
M01123-V$NANOG_01
M01014-V$SOX_Q6
M00175-V$AP4_Q5
#4TFs - Data9
M01125-V$OCT4_01
M01123-V$NANOG_01
M01014-V$SOX_Q6
M00466-V$HIF1_Q5
#4TFs - Data10
M01125-V$OCT4_01
M01123-V$NANOG_01
M01014-V$SOX_Q6
M00088-V$IK3_01

#10TFs - Data1
M01125-V$OCT4_01
M01123-V$NANOG_01
M01014-V$SOX_Q6
M01078-V$CETS1P54_03
M00419-V$MEIS1_01
M00324-V$MINI20_B
M00260-V$HLF_01
M00976-V$AHRHIF_Q6
M00626-V$EFC_Q6
M00694-V$E4F1_Q6
#10TFs - Data2
M01125-V$OCT4_01
M01123-V$NANOG_01
M01014-V$SOX_Q6
M00984-V$PEBP_Q6
M00805-V$LEF1_Q2
M00252-V$TATA_01
M00634-V$GCM_Q2
M00065-V$TAL1BETAE47_01
M01108-V$HOXA7_01
M01072-V$HIC1_02
#10TFs - Data3
M01125-V$OCT4_01
M01123-V$NANOG_01
M01014-V$SOX_Q6
M01078-V$CETS1P54_03
M00191-V$ER_Q6
M00931-V$SP1_Q6_01
M00498-V$STAT4_01
M00113-V$CREB_02
M00467-V$ROAZ_01
M00346-V$GATA1_05
#10TFs - Data4
M01125-V$OCT4_01
M01123-V$NANOG_01
M01014-V$SOX_Q6
M00516-V$E2F_03
M00920-V$E2F_Q6_01
M00201-V$CEBP_C
M00333-V$ZF5_B
M00216-V$TATA_C
M00405-V$MMEF2_Q6
M00746-V$ELF1_Q6
#10TFs - Data5
M01125-V$OCT4_01
M01123-V$NANOG_01
M01014-V$SOX_Q6
M00267-V$XFD1_01
M00938-V$E2F1_Q3_01
M00284-V$TCF11MAFG_01
M00291-V$FREAC3_01
M00394-V$MSX1_01
M00119-V$MAX_01
M00985-V$STRA13_01
#10TFs - Data6
M01125-V$OCT4_01
M01123-V$NANOG_01
M01014-V$SOX_Q6
M01011-V$HNF1_Q6_01
M00638-V$HNF4ALPHA_Q6
M00518-V$PPARA_02
M00011-V$EVI1_06
M00821-V$NRF2_Q4
M00493-V$STAT5A_03
M00114-V$TAXCREB_01
#10TFs - Data7
M01125-V$OCT4_01
M01123-V$NANOG_01
M01014-V$SOX_Q6
M00181-V$E2_Q6
M01113-V$CACD_01
M00405-V$MMEF2_Q6
M00311-V$ATATA_B
M00083-V$MZF1_01
M01003-V$HELIOSA_01
M00173-V$AP1_Q2
#10TFs - Data8
M01125-V$OCT4_01
M01123-V$NANOG_01
M01014-V$SOX_Q6
M00036-V$VJUN_01
M00128-V$GATA1_04
M00199-V$AP1_C
M00124-V$PBX1_02
M00538-V$HTF_01
M00394-V$MSX1_01
M01116-V$CLOCKBMAL_Q6
#10TFs - Data9
M01125-V$OCT4_01
M01123-V$NANOG_01
M01014-V$SOX_Q6
M00516-V$E2F_03
M00087-V$IK2_01
M00278-V$LMO2COM_02
M00243-V$EGR1_01
M00040-V$CREBP1_01
M00991-V$CDX_Q5
M01068-V$UF1H3BETA_Q6
#10TFs - Data10
M01125-V$OCT4_01
M01123-V$NANOG_01
M01014-V$SOX_Q6
M00982-V$KROX_Q6
M00641-V$HSF_Q6
M00066-V$TAL1ALPHAE47_01
M00096-V$PBX1_01
M00491-V$MAZR_01
M01075-V$PLZF_02
M01066-V$BLIMP1_Q6
