# Supplementary material for: ModuleDigger: an itemset mining framework for the detection of cis-regulatory modules
Source: BMC Bioinformatics. 2009 Jan 30;10(Suppl 1):S30. doi: 10.1186/1471-2105-10-S1-S30 (PMC2648767; doi:10.1186/1471-2105-10-S1-S30)
Supplement: Additional file 4 — List of 116 genes. Additional file 4 is a text file that contains the gene names of the 116 genes that were retrieved from the 353 genes originally listed as being cobound by OCT4, SOX2 and NANOG [11]. [file 1471-2105-10-S1-S30-S4.txt]

NM_032284
NM_003548
AJ012584
BC008468
NM_020242
BC045534
NM_020159
NM_139281
NM_003530
NM_003522
NM_003527
BC040114
AK093057
NM_022551
AY536376
NM_005328
NM_033332
NM_033331
NM_003671
NM_006327
NM_012215
AY299089
NM_032391
NM_182620
NM_133644
NM_032620
NM_003189
M61108
NM_031935
NM_018433
NM_032845
NM_018151
AY727912
NM_020711
BC061909
NM_003212
NM_003865
NM_018008
AK122831
NM_144642
NM_018189
BC032846
NM_002718
NM_032153
NM_178824
NM_199039
NM_181806
NM_145655
NM_003523
NM_005320
NM_003541
NM_080564
NM_022553
AK001725
NM_152898
AF119833
NM_017667
NM_024553
NM_005221
NM_145304
NM_025115
NM_194294
NM_025170
NM_024870
AY508997
BC067827
BC069633
NM_024915
NM_006209
BC034961
NM_021951
AY442914
NM_139238
NM_052866
NM_139264
NM_016848
BC017227
D45198
CR620204
AF117755
NM_012342
NM_012242
NM_014391
NM_006562
BC035582
NM_005467
NM_203452
NM_024865
NM_175054
NM_152989
BC060773
NM_007211
NM_198965
NM_002820
NM_032147
NM_003317
AB046767
BC043247
BC015729
NM_006715
BC080191
BC038594
NM_018200
NM_016518
NM_002982
NM_002144
BC007524
NM_001002032
NM_001002033
NM_016185
NM_080422
NM_080423
NM_002828
NM_018074
AF091080
NM_002509
