# Supplementary material for: ModuleDigger: an itemset mining framework for the detection of cis-regulatory modules
Source: BMC Bioinformatics. 2009 Jan 30;10(Suppl 1):S30. doi: 10.1186/1471-2105-10-S1-S30 (PMC2648767; doi:10.1186/1471-2105-10-S1-S30)
Supplement: Additional file 5 — The 5000 random genes. Additional file 5 is a text file and describes the 5000 randomly selected background genes that were used to calculate the coexpression specificity score. These additional files are also available on our supplementary website [19]. [file 1471-2105-10-S1-S30-S5.txt]

ENSG00000001461
ENSG00000000457
ENSG00000001084
ENSG00000000419
ENSG00000002330
ENSG00000001626
ENSG00000001617
ENSG00000002822
ENSG00000002586
ENSG00000002549
ENSG00000004779
ENSG00000004776
ENSG00000003989
ENSG00000004534
ENSG00000005156
ENSG00000004142
ENSG00000005102
ENSG00000004864
ENSG00000004975
ENSG00000005059
ENSG00000003509
ENSG00000004799
ENSG00000004478
ENSG00000005073
ENSG00000003147
ENSG00000004939
ENSG00000004139
ENSG00000005981
ENSG00000005955
ENSG00000006125
ENSG00000006071
ENSG00000005893
ENSG00000005700
ENSG00000006128
ENSG00000006059
ENSG00000006047
ENSG00000006377
ENSG00000005249
ENSG00000005436
ENSG00000005844
ENSG00000005801
ENSG00000005243
ENSG00000006282
ENSG00000006194
ENSG00000005175
ENSG00000005381
ENSG00000005448
ENSG00000006025
ENSG00000006534
ENSG00000005812
ENSG00000006432
ENSG00000006555
ENSG00000005379
ENSG00000008324
ENSG00000007545
ENSG00000010319
ENSG00000009413
ENSG00000010282
ENSG00000006740
ENSG00000007350
ENSG00000006652
ENSG00000008516
ENSG00000007933
ENSG00000008735
ENSG00000007080
ENSG00000010244
ENSG00000007264
ENSG00000009780
ENSG00000008083
ENSG00000007255
ENSG00000007062
ENSG00000008226
ENSG00000007216
ENSG00000007047
ENSG00000007237
ENSG00000008382
ENSG00000008438
ENSG00000011007
ENSG00000010671
ENSG00000010219
ENSG00000010539
ENSG00000010404
ENSG00000010256
ENSG00000007129
ENSG00000007202
ENSG00000010030
ENSG00000007866
ENSG00000006659
ENSG00000007376
ENSG00000007402
ENSG00000007520
ENSG00000007952
ENSG00000008394
ENSG00000007968
ENSG00000011105
ENSG00000008196
ENSG00000006607
ENSG00000008513
ENSG00000017427
ENSG00000021645
ENSG00000020129
ENSG00000023171
ENSG00000015532
ENSG00000043093
ENSG00000023608
ENSG00000043143
ENSG00000044459
ENSG00000042429
ENSG00000025796
ENSG00000040608
ENSG00000034239
ENSG00000020577
ENSG00000039068
ENSG00000034971
ENSG00000048392
ENSG00000044446
ENSG00000031691
ENSG00000027644
ENSG00000048052
ENSG00000013573
ENSG00000048140
ENSG00000017260
ENSG00000034533
ENSG00000027697
ENSG00000011485
ENSG00000042980
ENSG00000038002
ENSG00000017483
ENSG00000016082
ENSG00000029639
ENSG00000013392
ENSG00000042813
ENSG00000025772
ENSG00000022267
ENSG00000036054
ENSG00000024526
ENSG00000048462
ENSG00000011304
ENSG00000011347
ENSG00000013293
ENSG00000048028
ENSG00000041802
ENSG00000011201
ENSG00000011426
ENSG00000013588
ENSG00000011132
ENSG00000021776
ENSG00000031823
ENSG00000047188
ENSG00000015475
ENSG00000046651
ENSG00000034713
ENSG00000047346
ENSG00000033170
ENSG00000021461
ENSG00000043514
ENSG00000011600
ENSG00000025800
ENSG00000041357
ENSG00000048649
ENSG00000029993
ENSG00000042304
ENSG00000014164
ENSG00000028528
ENSG00000047315
ENSG00000036530
ENSG00000034063
ENSG00000038295
ENSG00000029153
ENSG00000026559
ENSG00000015171
ENSG00000022976
ENSG00000019582
ENSG00000031544
ENSG00000047457
ENSG00000040633
ENSG00000038102
ENSG00000023902
ENSG00000037757
ENSG00000013016
ENSG00000013619
ENSG00000018610
ENSG00000033627
ENSG00000011638
ENSG00000014123
ENSG00000047617
ENSG00000041880
ENSG00000036448
ENSG00000032742
ENSG00000013364
ENSG00000018625
ENSG00000023909
ENSG00000018280
ENSG00000043591
ENSG00000039139
ENSG00000023318
ENSG00000025293
ENSG00000011260
ENSG00000013306
ENSG00000064652
ENSG00000069011
ENSG00000053524
ENSG00000066405
ENSG00000064270
ENSG00000057657
ENSG00000070501
ENSG00000063176
ENSG00000060688
ENSG00000065328
ENSG00000068650
ENSG00000066455
ENSG00000060971
ENSG00000051415
ENSG00000069974
ENSG00000070019
ENSG00000067208
ENSG00000065833
ENSG00000065457
ENSG00000049860
ENSG00000056678
ENSG00000055955
ENSG00000054392
ENSG00000069424
ENSG00000059145
ENSG00000054148
ENSG00000065361
ENSG00000060718
ENSG00000070915
ENSG00000069122
ENSG00000068990
ENSG00000070961
ENSG00000068745
ENSG00000054983
ENSG00000070495
ENSG00000069275
ENSG00000066084
ENSG00000064999
ENSG00000070748
ENSG00000069509
ENSG00000065135
ENSG00000058085
ENSG00000050820
ENSG00000049759
ENSG00000062370
ENSG00000067829
ENSG00000068366
ENSG00000069651
ENSG00000065970
ENSG00000068079
ENSG00000064490
ENSG00000071073
ENSG00000055118
ENSG00000070761
ENSG00000054219
ENSG00000058262
ENSG00000062822
ENSG00000064726
ENSG00000057608
ENSG00000070366
ENSG00000064102
ENSG00000068912
ENSG00000049245
ENSG00000065802
ENSG00000065621
ENSG00000060982
ENSG00000061273
ENSG00000069764
ENSG00000053501
ENSG00000067606
ENSG00000066697
ENSG00000065057
ENSG00000068001
ENSG00000050628
ENSG00000063761
ENSG00000056972
ENSG00000049323
ENSG00000068985
ENSG00000050748
ENSG00000064545
ENSG00000066739
ENSG00000066032
ENSG00000054356
ENSG00000065548
ENSG00000068781
ENSG00000068796
ENSG00000060491
ENSG00000066855
ENSG00000067798
ENSG00000056586
ENSG00000070614
ENSG00000064218
ENSG00000067533
ENSG00000049089
ENSG00000070047
ENSG00000067955
ENSG00000070423
ENSG00000070731
ENSG00000059769
ENSG00000070476
ENSG00000069188
ENSG00000067064
ENSG00000069696
ENSG00000065029
ENSG00000053747
ENSG00000067048
ENSG00000062650
ENSG00000070214
ENSG00000060642
ENSG00000055917
ENSG00000062598
ENSG00000049540
ENSG00000051009
ENSG00000067141
ENSG00000067082
ENSG00000061492
ENSG00000066583
ENSG00000067066
ENSG00000064042
ENSG00000064489
ENSG00000066185
ENSG00000067445
ENSG00000055332
ENSG00000069812
ENSG00000068615
ENSG00000068784
ENSG00000058799
ENSG00000065427
ENSG00000069956
ENSG00000063241
ENSG00000065485
ENSG00000068024
ENSG00000064655
ENSG00000066230
ENSG00000067334
ENSG00000070526
ENSG00000062194
ENSG00000059122
ENSG00000064115
ENSG00000049167
ENSG00000058056
ENSG00000064313
ENSG00000066654
ENSG00000069869
ENSG00000066135
ENSG00000071082
ENSG00000070367
ENSG00000070371
ENSG00000051341
ENSG00000063169
ENSG00000052802
ENSG00000054179
ENSG00000050165
ENSG00000065882
ENSG00000059588
ENSG00000069849
ENSG00000059804
ENSG00000054118
ENSG00000053372
ENSG00000068137
ENSG00000070950
ENSG00000067248
ENSG00000093100
ENSG00000081818
ENSG00000079841
ENSG00000081307
ENSG00000071243
ENSG00000072071
ENSG00000080511
ENSG00000092377
ENSG00000075151
ENSG00000095485
ENSG00000093183
ENSG00000083307
ENSG00000084073
ENSG00000072571
ENSG00000095981
ENSG00000089053
ENSG00000082074
ENSG00000075043
ENSG00000086598
ENSG00000072501
ENSG00000094916
ENSG00000100068
ENSG00000090097
ENSG00000081148
ENSG00000099882
ENSG00000079739
ENSG00000077044
ENSG00000080802
ENSG00000086102
ENSG00000079257
ENSG00000082293
ENSG00000096717
ENSG00000096384
ENSG00000091128
ENSG00000084090
ENSG00000100359
ENSG00000099956
ENSG00000078814
ENSG00000077080
ENSG00000089486
ENSG00000077235
ENSG00000075673
ENSG00000074590
ENSG00000088325
ENSG00000082146
ENSG00000088876
ENSG00000080910
ENSG00000088356
ENSG00000096968
ENSG00000075539
ENSG00000087365
ENSG00000089234
ENSG00000087510
ENSG00000081052
ENSG00000094975
ENSG00000086506
ENSG00000078487
ENSG00000077684
ENSG00000076685
ENSG00000095587
ENSG00000099889
ENSG00000080546
ENSG00000099991
ENSG00000072952
ENSG00000081059
ENSG00000099139
ENSG00000078177
ENSG00000075884
ENSG00000099769
ENSG00000088298
ENSG00000090402
ENSG00000088305
ENSG00000084628
ENSG00000082898
ENSG00000080493
ENSG00000073464
ENSG00000092758
ENSG00000071794
ENSG00000088682
ENSG00000086548
ENSG00000089048
ENSG00000100139
ENSG00000077097
ENSG00000083807
ENSG00000074416
ENSG00000099964
ENSG00000089169
ENSG00000085563
ENSG00000100095
ENSG00000081154
ENSG00000100262
ENSG00000092010
ENSG00000100266
ENSG00000078369
ENSG00000075711
ENSG00000099869
ENSG00000081138
ENSG00000081870
ENSG00000076770
ENSG00000088367
ENSG00000100324
ENSG00000086544
ENSG00000100365
ENSG00000079974
ENSG00000090013
ENSG00000081913
ENSG00000099810
ENSG00000092203
ENSG00000077782
ENSG00000080839
ENSG00000079112
ENSG00000100292
ENSG00000072958
ENSG00000100056
ENSG00000078304
ENSG00000079134
ENSG00000075388
ENSG00000087589
ENSG00000078549
ENSG00000075945
ENSG00000085365
ENSG00000087128
ENSG00000072954
ENSG00000075336
ENSG00000087301
ENSG00000079950
ENSG00000090924
ENSG00000099940
ENSG00000090061
ENSG00000084733
ENSG00000099953
ENSG00000092929
ENSG00000080200
ENSG00000100065
ENSG00000089472
ENSG00000082258
ENSG00000095970
ENSG00000075035
ENSG00000078018
ENSG00000077454
ENSG00000082556
ENSG00000100285
ENSG00000080608
ENSG00000089250
ENSG00000099622
ENSG00000079482
ENSG00000092036
ENSG00000078124
ENSG00000076258
ENSG00000075407
ENSG00000073536
ENSG00000096996
ENSG00000075131
ENSG00000100116
ENSG00000100246
ENSG00000100347
ENSG00000078725
ENSG00000080189
ENSG00000095110
ENSG00000083454
ENSG00000072041
ENSG00000077063
ENSG00000086300
ENSG00000074695
ENSG00000092345
ENSG00000088179
ENSG00000073050
ENSG00000100156
ENSG00000089123
ENSG00000092051
ENSG00000077254
ENSG00000083099
ENSG00000082458
ENSG00000095380
ENSG00000076662
ENSG00000089012
ENSG00000086696
ENSG00000076706
ENSG00000100083
ENSG00000099290
ENSG00000075886
ENSG00000076201
ENSG00000087206
ENSG00000072832
ENSG00000090372
ENSG00000090104
ENSG00000079432
ENSG00000075643
ENSG00000099785
ENSG00000082512
ENSG00000096872
ENSG00000074276
ENSG00000091137
ENSG00000095585
ENSG00000099341
ENSG00000094880
ENSG00000073169
ENSG00000100122
ENSG00000079557
ENSG00000096080
ENSG00000083896
ENSG00000100209
ENSG00000080031
ENSG00000100221
ENSG00000085733
ENSG00000100241
ENSG00000099875
ENSG00000078618
ENSG00000099822
ENSG00000083097
ENSG00000100330
ENSG00000073146
ENSG00000091732
ENSG00000076641
ENSG00000090432
ENSG00000074603
ENSG00000086848
ENSG00000088833
ENSG00000090269
ENSG00000096171
ENSG00000077549
ENSG00000100276
ENSG00000079805
ENSG00000080822
ENSG00000074071
ENSG00000087448
ENSG00000099821
ENSG00000078808
ENSG00000089847
ENSG00000099800
ENSG00000079931
ENSG00000072163
ENSG00000091986
ENSG00000100151
ENSG00000081014
ENSG00000079393
ENSG00000100320
ENSG00000087266
ENSG00000077713
ENSG00000095059
ENSG00000100344
ENSG00000099849
ENSG00000090581
ENSG00000089289
ENSG00000089693
ENSG00000099284
ENSG00000090520
ENSG00000072518
ENSG00000100299
ENSG00000076944
ENSG00000089159
ENSG00000088320
ENSG00000100058
ENSG00000075618
ENSG00000099834
ENSG00000096006
ENSG00000087586
ENSG00000091136
ENSG00000100220
ENSG00000077264
ENSG00000087250
ENSG00000091542
ENSG00000071575
ENSG00000075234
ENSG00000077942
ENSG00000078053
ENSG00000099715
ENSG00000100129
ENSG00000100028
ENSG00000073849
ENSG00000078098
ENSG00000089177
ENSG00000088387
ENSG00000100376
ENSG00000100314
ENSG00000083312
ENSG00000073350
ENSG00000080298
ENSG00000089505
ENSG00000095015
ENSG00000074660
ENSG00000091482
ENSG00000087470
ENSG00000096746
ENSG00000100298
ENSG00000100357
ENSG00000073754
ENSG00000084674
ENSG00000085433
ENSG00000100055
ENSG00000100033
ENSG00000100162
ENSG00000074842
ENSG00000075213
ENSG00000091436
ENSG00000090615
ENSG00000100105
ENSG00000081248
ENSG00000099795
ENSG00000079332
ENSG00000091844
ENSG00000085274
ENSG00000072042
ENSG00000090266
ENSG00000086504
ENSG00000083544
ENSG00000095917
ENSG00000087191
ENSG00000072315
ENSG00000078328
ENSG00000096148
ENSG00000088882
ENSG00000092020
ENSG00000074054
ENSG00000088992
ENSG00000100014
ENSG00000089597
ENSG00000077274
ENSG00000099246
ENSG00000119402
ENSG00000100626
ENSG00000111701
ENSG00000109445
ENSG00000117598
ENSG00000123066
ENSG00000108504
ENSG00000120693
ENSG00000101849
ENSG00000118965
ENSG00000101216
ENSG00000112578
ENSG00000100450
ENSG00000115232
ENSG00000105701
ENSG00000105677
ENSG00000103528
ENSG00000122870
ENSG00000122180
ENSG00000103310
ENSG00000115457
ENSG00000101624
ENSG00000111961
ENSG00000105613
ENSG00000100479
ENSG00000122786
ENSG00000120669
ENSG00000113812
ENSG00000117650
ENSG00000117477
ENSG00000111218
ENSG00000107954
ENSG00000102786
ENSG00000124019
ENSG00000119973
ENSG00000124313
ENSG00000102901
ENSG00000108244
ENSG00000117362
ENSG00000105251
ENSG00000113971
ENSG00000120875
ENSG00000113851
ENSG00000113739
ENSG00000110104
ENSG00000113456
ENSG00000107949
ENSG00000102984
ENSG00000118420
ENSG00000111364
ENSG00000104129
ENSG00000101126
ENSG00000112782
ENSG00000124333
ENSG00000111339
ENSG00000102054
ENSG00000102145
ENSG00000123444
ENSG00000105492
ENSG00000116138
ENSG00000101134
ENSG00000119414
ENSG00000120332
ENSG00000104415
ENSG00000100461
ENSG00000117407
ENSG00000105699
ENSG00000101049
ENSG00000123689
ENSG00000123407
ENSG00000110171
ENSG00000114209
ENSG00000122515
ENSG00000109320
ENSG00000103047
ENSG00000100379
ENSG00000105472
ENSG00000120438
ENSG00000110871
ENSG00000109193
ENSG00000105662
ENSG00000112115
ENSG00000106803
ENSG00000100744
ENSG00000121413
ENSG00000104231
ENSG00000101842
ENSG00000120210
ENSG00000115677
ENSG00000110002
ENSG00000113552
ENSG00000102243
ENSG00000109270
ENSG00000107338
ENSG00000102886
ENSG00000115425
ENSG00000124172
ENSG00000104450
ENSG00000101892
ENSG00000115827
ENSG00000106809
ENSG00000122507
ENSG00000110721
ENSG00000103061
ENSG00000105855
ENSG00000101158
ENSG00000100890
ENSG00000123607
ENSG00000102468
ENSG00000123836
ENSG00000112062
ENSG00000101448
ENSG00000105829
ENSG00000101203
ENSG00000124429
ENSG00000121211
ENSG00000105518
ENSG00000124126
ENSG00000106541
ENSG00000107341
ENSG00000104714
ENSG00000101282
ENSG00000113889
ENSG00000102931
ENSG00000124091
ENSG00000108599
ENSG00000101138
ENSG00000105929
ENSG00000100592
ENSG00000120322
ENSG00000115598
ENSG00000102445
ENSG00000118702
ENSG00000120705
ENSG00000108219
ENSG00000119682
ENSG00000105723
ENSG00000109851
ENSG00000111911
ENSG00000112893
ENSG00000102882
ENSG00000113494
ENSG00000109321
ENSG00000101146
ENSG00000119929
ENSG00000106993
ENSG00000122711
ENSG00000103126
ENSG00000100938
ENSG00000120242
ENSG00000120952
ENSG00000115607
ENSG00000102967
ENSG00000100767
ENSG00000121671
ENSG00000115008
ENSG00000111254
ENSG00000101150
ENSG00000108846
ENSG00000114354
ENSG00000124251
ENSG00000112664
ENSG00000108799
ENSG00000112599
ENSG00000107745
ENSG00000119913
ENSG00000109208
ENSG00000110200
ENSG00000101213
ENSG00000124159
ENSG00000113100
ENSG00000110011
ENSG00000113916
ENSG00000105968
ENSG00000105771
ENSG00000111266
ENSG00000121764
ENSG00000107938
ENSG00000113196
ENSG00000111554
ENSG00000108960
ENSG00000107819
ENSG00000116863
ENSG00000108958
ENSG00000103494
ENSG00000104327
ENSG00000123901
ENSG00000100628
ENSG00000116668
ENSG00000105618
ENSG00000124422
ENSG00000121989
ENSG00000100884
ENSG00000113597
ENSG00000109424
ENSG00000105409
ENSG00000120129
ENSG00000113716
ENSG00000105321
ENSG00000108759
ENSG00000105559
ENSG00000120327
ENSG00000117226
ENSG00000102452
ENSG00000117322
ENSG00000107014
ENSG00000106823
ENSG00000106714
ENSG00000118487
ENSG00000115159
ENSG00000112090
ENSG00000102996
ENSG00000101938
ENSG00000108509
ENSG00000104881
ENSG00000106546
ENSG00000114473
ENSG00000111203
ENSG00000123570
ENSG00000122299
ENSG00000106263
ENSG00000104889
ENSG00000113296
ENSG00000104960
ENSG00000113742
ENSG00000105229
ENSG00000118245
ENSG00000111110
ENSG00000122585
ENSG00000100911
ENSG00000124299
ENSG00000113595
ENSG00000122592
ENSG00000110987
ENSG00000112983
ENSG00000108788
ENSG00000101350
ENSG00000124535
ENSG00000122965
ENSG00000120733
ENSG00000106305
ENSG00000117525
ENSG00000116132
ENSG00000115421
ENSG00000108932
ENSG00000105227
ENSG00000107147
ENSG00000124233
ENSG00000110944
ENSG00000107890
ENSG00000123080
ENSG00000120709
ENSG00000112186
ENSG00000100557
ENSG00000104671
ENSG00000103489
ENSG00000121057
ENSG00000110934
ENSG00000113161
ENSG00000114166
ENSG00000113205
ENSG00000111973
ENSG00000120963
ENSG00000105374
ENSG00000118513
ENSG00000119138
ENSG00000110429
ENSG00000104998
ENSG00000102038
ENSG00000121083
ENSG00000105649
ENSG00000123600
ENSG00000116221
ENSG00000102230
ENSG00000104637
ENSG00000103496
ENSG00000124260
ENSG00000124469
ENSG00000100982
ENSG00000115758
ENSG00000114988
ENSG00000106723
ENSG00000106003
ENSG00000111704
ENSG00000120318
ENSG00000115112
ENSG00000114391
ENSG00000119446
ENSG00000113569
ENSG00000104894
ENSG00000124564
ENSG00000119669
ENSG00000103257
ENSG00000123989
ENSG00000107614
ENSG00000111727
ENSG00000110711
ENSG00000105851
ENSG00000120437
ENSG00000106328
ENSG00000103550
ENSG00000122367
ENSG00000122862
ENSG00000101294
ENSG00000103275
ENSG00000122729
ENSG00000121691
ENSG00000116157
ENSG00000107929
ENSG00000105538
ENSG00000100427
ENSG00000115514
ENSG00000108511
ENSG00000114021
ENSG00000108292
ENSG00000102595
ENSG00000101596
ENSG00000103343
ENSG00000111859
ENSG00000116703
ENSG00000116521
ENSG00000102043
ENSG00000110321
ENSG00000117090
ENSG00000115738
ENSG00000113504
ENSG00000112761
ENSG00000116396
ENSG00000105926
ENSG00000124143
ENSG00000116459
ENSG00000108506
ENSG00000124490
ENSG00000114302
ENSG00000113721
ENSG00000107669
ENSG00000118680
ENSG00000117597
ENSG00000105278
ENSG00000104888
ENSG00000103222
ENSG00000102080
ENSG00000115884
ENSG00000108242
ENSG00000118160
ENSG00000112851
ENSG00000118322
ENSG00000103111
ENSG00000101773
ENSG00000117697
ENSG00000115484
ENSG00000116791
ENSG00000115419
ENSG00000105849
ENSG00000103184
ENSG00000100565
ENSG00000119403
ENSG00000117601
ENSG00000112902
ENSG00000124479
ENSG00000106397
ENSG00000100814
ENSG00000102271
ENSG00000101850
ENSG00000104880
ENSG00000118620
ENSG00000120708
ENSG00000109471
ENSG00000104904
ENSG00000116176
ENSG00000115380
ENSG00000101574
ENSG00000118849
ENSG00000110680
ENSG00000109881
ENSG00000119801
ENSG00000115616
ENSG00000105514
ENSG00000112335
ENSG00000119703
ENSG00000111481
ENSG00000110881
ENSG00000119318
ENSG00000121075
ENSG00000120725
ENSG00000100883
ENSG00000124279
ENSG00000119777
ENSG00000115756
ENSG00000119411
ENSG00000122359
ENSG00000120526
ENSG00000112493
ENSG00000120784
ENSG00000104537
ENSG00000112367
ENSG00000102974
ENSG00000105694
ENSG00000100647
ENSG00000111325
ENSG00000102554
ENSG00000121864
ENSG00000112514
ENSG00000100908
ENSG00000103042
ENSG00000118898
ENSG00000105708
ENSG00000103485
ENSG00000101335
ENSG00000109084
ENSG00000102053
ENSG00000116678
ENSG00000110975
ENSG00000115446
ENSG00000104691
ENSG00000110455
ENSG00000110318
ENSG00000106004
ENSG00000112039
ENSG00000112033
ENSG00000114125
ENSG00000106211
ENSG00000117151
ENSG00000117020
ENSG00000104320
ENSG00000123178
ENSG00000121104
ENSG00000111245
ENSG00000110700
ENSG00000122043
ENSG00000118017
ENSG00000106868
ENSG00000121621
ENSG00000118418
ENSG00000105507
ENSG00000124097
ENSG00000108578
ENSG00000109390
ENSG00000122126
ENSG00000118564
ENSG00000115282
ENSG00000109107
ENSG00000123454
ENSG00000118894
ENSG00000106689
ENSG00000106460
ENSG00000113194
ENSG00000114200
ENSG00000115687
ENSG00000103647
ENSG00000109610
ENSG00000124191
ENSG00000110675
ENSG00000115750
ENSG00000116729
ENSG00000104814
ENSG00000104808
ENSG00000114268
ENSG00000119977
ENSG00000120942
ENSG00000122543
ENSG00000115363
ENSG00000106819
ENSG00000101958
ENSG00000109670
ENSG00000108785
ENSG00000122859
ENSG00000110777
ENSG00000123091
ENSG00000110025
ENSG00000118050
ENSG00000111728
ENSG00000115507
ENSG00000112379
ENSG00000108771
ENSG00000104497
ENSG00000124444
ENSG00000101546
ENSG00000121966
ENSG00000120256
ENSG00000119737
ENSG00000111052
ENSG00000108479
ENSG00000107140
ENSG00000104325
ENSG00000113312
ENSG00000105379
ENSG00000116786
ENSG00000119013
ENSG00000108878
ENSG00000106701
ENSG00000101444
ENSG00000111729
ENSG00000122966
ENSG00000101290
ENSG00000117155
ENSG00000117000
ENSG00000113658
ENSG00000104824
ENSG00000104412
ENSG00000109061
ENSG00000122375
ENSG00000109436
ENSG00000102760
ENSG00000112319
ENSG00000113263
ENSG00000104447
ENSG00000107186
ENSG00000118640
ENSG00000102977
ENSG00000112874
ENSG00000111671
ENSG00000116983
ENSG00000118242
ENSG00000112218
ENSG00000102119
ENSG00000113520
ENSG00000118263
ENSG00000102001
ENSG00000103196
ENSG00000111837
ENSG00000121274
ENSG00000106624
ENSG00000108001
ENSG00000111653
ENSG00000113719
ENSG00000114933
ENSG00000104804
ENSG00000105429
ENSG00000107443
ENSG00000124155
ENSG00000101557
ENSG00000120805
ENSG00000115944
ENSG00000114554
ENSG00000104140
ENSG00000106633
ENSG00000101160
ENSG00000104886
ENSG00000110925
ENSG00000115266
ENSG00000113558
ENSG00000107518
ENSG00000106384
ENSG00000115661
ENSG00000102109
ENSG00000115464
ENSG00000101391
ENSG00000120889
ENSG00000104388
ENSG00000105329
ENSG00000124120
ENSG00000100425
ENSG00000122223
ENSG00000102010
ENSG00000116237
ENSG00000100726
ENSG00000106688
ENSG00000121310
ENSG00000112212
ENSG00000109625
ENSG00000120457
ENSG00000117143
ENSG00000101166
ENSG00000109220
ENSG00000111897
ENSG00000107821
ENSG00000115839
ENSG00000106477
ENSG00000106511
ENSG00000105248
ENSG00000123975
ENSG00000118369
ENSG00000116218
ENSG00000102032
ENSG00000108175
ENSG00000103254
ENSG00000111913
ENSG00000111860
ENSG00000119650
ENSG00000103540
ENSG00000108262
ENSG00000124334
ENSG00000115226
ENSG00000101365
ENSG00000100596
ENSG00000105372
ENSG00000109686
ENSG00000101074
ENSG00000108039
ENSG00000121904
ENSG00000107537
ENSG00000103740
ENSG00000119457
ENSG00000119231
ENSG00000106077
ENSG00000113361
ENSG00000119927
ENSG00000118491
ENSG00000118096
ENSG00000107485
ENSG00000112183
ENSG00000116977
ENSG00000101052
ENSG00000118181
ENSG00000113805
ENSG00000121377
ENSG00000106410
ENSG00000113448
ENSG00000113282
ENSG00000107372
ENSG00000101057
ENSG00000109861
ENSG00000112855
ENSG00000120658
ENSG00000108786
ENSG00000105696
ENSG00000101190
ENSG00000116005
ENSG00000103035
ENSG00000112112
ENSG00000106733
ENSG00000112116
ENSG00000118855
ENSG00000123584
ENSG00000123496
ENSG00000109680
ENSG00000101638
ENSG00000123240
ENSG00000121848
ENSG00000113068
ENSG00000111790
ENSG00000100721
ENSG00000123965
ENSG00000103018
ENSG00000105954
ENSG00000102239
ENSG00000122548
ENSG00000113327
ENSG00000113211
ENSG00000105401
ENSG00000110660
ENSG00000112031
ENSG00000112474
ENSG00000101384
ENSG00000105011
ENSG00000120279
ENSG00000122728
ENSG00000120833
ENSG00000116685
ENSG00000115252
ENSG00000107187
ENSG00000115761
ENSG00000124203
ENSG00000119782
ENSG00000100614
ENSG00000120586
ENSG00000121318
ENSG00000116151
ENSG00000100931
ENSG00000107771
ENSG00000115009
ENSG00000122679
ENSG00000118156
ENSG00000105953
ENSG00000117523
ENSG00000120159
ENSG00000115970
ENSG00000103544
ENSG00000115935
ENSG00000106948
ENSG00000112419
ENSG00000101945
ENSG00000103994
ENSG00000117148
ENSG00000104687
ENSG00000122733
ENSG00000117399
ENSG00000111087
ENSG00000101349
ENSG00000123977
ENSG00000112290
ENSG00000100852
ENSG00000114648
ENSG00000104055
ENSG00000109943
ENSG00000104112
ENSG00000103415
ENSG00000108840
ENSG00000119812
ENSG00000101353
ENSG00000124491
ENSG00000120659
ENSG00000110917
ENSG00000119698
ENSG00000118972
ENSG00000106266
ENSG00000105464
ENSG00000108557
ENSG00000101197
ENSG00000102100
ENSG00000103269
ENSG00000123388
ENSG00000101222
ENSG00000123144
ENSG00000105254
ENSG00000122490
ENSG00000114767
ENSG00000113249
ENSG00000101608
ENSG00000117139
ENSG00000123095
ENSG00000122484
ENSG00000118729
ENSG00000115221
ENSG00000102755
ENSG00000106400
ENSG00000124588
ENSG00000121058
ENSG00000107438
ENSG00000117266
ENSG00000122339
ENSG00000108405
ENSG00000119950
ENSG00000115137
ENSG00000116544
ENSG00000114455
ENSG00000116329
ENSG00000121964
ENSG00000105127
ENSG00000110367
ENSG00000114631
ENSG00000106028
ENSG00000116708
ENSG00000116032
ENSG00000112539
ENSG00000106086
ENSG00000113269
ENSG00000105173
ENSG00000105889
ENSG00000104728
ENSG00000110713
ENSG00000111752
ENSG00000117069
ENSG00000107719
ENSG00000116675
ENSG00000112759
ENSG00000111886
ENSG00000107951
ENSG00000107242
ENSG00000103423
ENSG00000110057
ENSG00000121039
ENSG00000106144
ENSG00000113083
ENSG00000105281
ENSG00000105778
ENSG00000114861
ENSG00000101441
ENSG00000106665
ENSG00000114786
ENSG00000104901
ENSG00000105972
ENSG00000103365
ENSG00000104643
ENSG00000112619
ENSG00000100532
ENSG00000106479
ENSG00000124678
ENSG00000121270
ENSG00000108375
ENSG00000109101
ENSG00000117791
ENSG00000115806
ENSG00000110446
ENSG00000100387
ENSG00000112149
ENSG00000122218
ENSG00000114854
ENSG00000103202
ENSG00000117318
ENSG00000122863
ENSG00000121060
ENSG00000102302
ENSG00000108592
ENSG00000124374
ENSG00000118939
ENSG00000116962
ENSG00000102871
ENSG00000121446
ENSG00000102241
ENSG00000123992
ENSG00000121335
ENSG00000116857
ENSG00000122420
ENSG00000114115
ENSG00000105366
ENSG00000106290
ENSG00000121388
ENSG00000102878
ENSG00000122952
ENSG00000112303
ENSG00000105819
ENSG00000106302
ENSG00000124523
ENSG00000117625
ENSG00000122432
ENSG00000115350
ENSG00000100784
ENSG00000116199
ENSG00000115561
ENSG00000110080
ENSG00000118785
ENSG00000101898
ENSG00000120697
ENSG00000123094
ENSG00000100418
ENSG00000106392
ENSG00000123297
ENSG00000105290
ENSG00000105738
ENSG00000112053
ENSG00000102796
ENSG00000113389
ENSG00000124092
ENSG00000105404
ENSG00000111011
ENSG00000123201
ENSG00000110047
ENSG00000106330
ENSG00000107863
ENSG00000108602
ENSG00000103888
ENSG00000101367
ENSG00000100918
ENSG00000108797
ENSG00000111846
ENSG00000113734
ENSG00000124357
ENSG00000103168
ENSG00000121680
ENSG00000119632
ENSG00000115415
ENSG00000123364
ENSG00000105483
ENSG00000107562
ENSG00000110911
ENSG00000105996
ENSG00000108823
ENSG00000102753
ENSG00000117614
ENSG00000122854
ENSG00000107833
ENSG00000110347
ENSG00000112984
ENSG00000101191
ENSG00000103710
ENSG00000105085
ENSG00000112394
ENSG00000105767
ENSG00000113761
ENSG00000100433
ENSG00000117016
ENSG00000101343
ENSG00000120688
ENSG00000110395
ENSG00000115919
ENSG00000105428
ENSG00000119865
ENSG00000116649
ENSG00000109466
ENSG00000120251
ENSG00000103044
ENSG00000107789
ENSG00000104760
ENSG00000116161
ENSG00000111664
ENSG00000105061
ENSG00000111358
ENSG00000105705
ENSG00000105711
ENSG00000116793
ENSG00000108784
ENSG00000116580
ENSG00000105370
ENSG00000123342
ENSG00000101000
ENSG00000101986
ENSG00000104765
ENSG00000118804
ENSG00000114784
ENSG00000114248
ENSG00000109929
ENSG00000109079
ENSG00000103197
ENSG00000104823
ENSG00000107447
ENSG00000108515
ENSG00000112584
ENSG00000101883
ENSG00000105198
ENSG00000119729
ENSG00000116874
ENSG00000106591
ENSG00000100650
ENSG00000107175
ENSG00000119655
ENSG00000113360
ENSG00000111850
ENSG00000116514
ENSG00000100504
ENSG00000116288
ENSG00000108559
ENSG00000105447
ENSG00000124257
ENSG00000101220
ENSG00000116830
ENSG00000103723
ENSG00000110107
ENSG00000102879
ENSG00000122557
ENSG00000102128
ENSG00000110079
ENSG00000109805
ENSG00000123200
ENSG00000117758
ENSG00000110786
ENSG00000102265
ENSG00000115128
ENSG00000114062
ENSG00000120594
ENSG00000105393
ENSG00000120278
ENSG00000120948
ENSG00000107829
ENSG00000114098
ENSG00000100462
ENSG00000105997
ENSG00000121578
ENSG00000115368
ENSG00000101189
ENSG00000102383
ENSG00000105352
ENSG00000115263
ENSG00000106565
ENSG00000122970
ENSG00000108523
ENSG00000110169
ENSG00000117054
ENSG00000105193
ENSG00000105679
ENSG00000116337
ENSG00000122696
ENSG00000120280
ENSG00000106536
ENSG00000119283
ENSG00000113387
ENSG00000123358
ENSG00000114026
ENSG00000109906
ENSG00000124659
ENSG00000123473
ENSG00000116809
ENSG00000111321
ENSG00000123131
ENSG00000102854
ENSG00000107290
ENSG00000105821
ENSG00000124208
ENSG00000110880
ENSG00000104133
ENSG00000115866
ENSG00000106331
ENSG00000104972
ENSG00000106991
ENSG00000112110
ENSG00000110090
ENSG00000124602
ENSG00000124181
ENSG00000112473
ENSG00000111817
ENSG00000101276
ENSG00000102313
ENSG00000108384
ENSG00000102349
ENSG00000100714
ENSG00000104093
ENSG00000101246
ENSG00000109919
ENSG00000127720
ENSG00000144810
ENSG00000146282
ENSG00000141048
ENSG00000155833
ENSG00000142530
ENSG00000135820
ENSG00000135636
ENSG00000132541
ENSG00000144589
ENSG00000126231
ENSG00000136925
ENSG00000135919
ENSG00000152133
ENSG00000141510
ENSG00000139644
ENSG00000143376
ENSG00000136480
ENSG00000159713
ENSG00000137574
ENSG00000146678
ENSG00000141367
ENSG00000142677
ENSG00000150316
ENSG00000163870
ENSG00000163464
ENSG00000163933
ENSG00000131015
ENSG00000162398
ENSG00000142185
ENSG00000162676
ENSG00000151726
ENSG00000143751
ENSG00000156973
ENSG00000141200
ENSG00000148824
ENSG00000127529
ENSG00000156042
ENSG00000131196
ENSG00000159625
ENSG00000160145
ENSG00000156282
ENSG00000154310
ENSG00000153294
ENSG00000159267
ENSG00000136490
ENSG00000128228
ENSG00000131089
ENSG00000134627
ENSG00000136161
ENSG00000145863
ENSG00000141956
ENSG00000147869
ENSG00000134183
ENSG00000153922
ENSG00000152932
ENSG00000148110
ENSG00000157259
ENSG00000139617
ENSG00000155111
ENSG00000137628
ENSG00000143942
ENSG00000125144
ENSG00000147133
ENSG00000128059
ENSG00000158731
ENSG00000129951
ENSG00000130066
ENSG00000125257
ENSG00000156535
ENSG00000137504
ENSG00000162006
ENSG00000134028
ENSG00000162494
ENSG00000144736
ENSG00000137270
ENSG00000126500
ENSG00000124783
ENSG00000142089
ENSG00000158109
ENSG00000154251
ENSG00000134250
ENSG00000161798
ENSG00000152954
ENSG00000163898
ENSG00000157131
ENSG00000155846
ENSG00000155816
ENSG00000155100
ENSG00000155428
ENSG00000136379
ENSG00000163746
ENSG00000161011
ENSG00000141968
ENSG00000129170
ENSG00000140830
ENSG00000143278
ENSG00000136518
ENSG00000125510
ENSG00000147650
ENSG00000141905
ENSG00000126778
ENSG00000163828
ENSG00000144115
ENSG00000142615
ENSG00000141527
ENSG00000162769
ENSG00000134323
ENSG00000136698
ENSG00000160111
ENSG00000148773
ENSG00000126091
ENSG00000139211
ENSG00000128052
ENSG00000162771
ENSG00000158186
ENSG00000125850
ENSG00000125755
ENSG00000140386
ENSG00000126777
ENSG00000134882
ENSG00000162032
ENSG00000149305
ENSG00000147912
ENSG00000138698
ENSG00000135835
ENSG00000134744
ENSG00000132485
ENSG00000157353
ENSG00000156411
ENSG00000141293
ENSG00000155792
ENSG00000154642
ENSG00000143437
ENSG00000141378
ENSG00000142330
ENSG00000135297
ENSG00000162994
ENSG00000158987
ENSG00000131153
ENSG00000144724
ENSG00000146540
ENSG00000135547
ENSG00000163517
ENSG00000137601
ENSG00000131401
ENSG00000160285
ENSG00000143158
ENSG00000157152
ENSG00000137403
ENSG00000138375
ENSG00000154654
ENSG00000136026
ENSG00000156140
ENSG00000134538
ENSG00000130821
ENSG00000156427
ENSG00000154330
ENSG00000143595
ENSG00000143337
ENSG00000146416
ENSG00000134215
ENSG00000136943
ENSG00000136861
ENSG00000147862
ENSG00000163755
ENSG00000160185
ENSG00000144355
ENSG00000135346
ENSG00000132139
ENSG00000149735
ENSG00000128652
ENSG00000125895
ENSG00000124915
ENSG00000163283
ENSG00000141425
ENSG00000135002
ENSG00000125910
ENSG00000148444
ENSG00000143498
ENSG00000157954
ENSG00000153896
ENSG00000151789
ENSG00000158683
ENSG00000154222
ENSG00000157606
ENSG00000132326
ENSG00000125166
ENSG00000146242
ENSG00000130023
ENSG00000163159
ENSG00000153666
ENSG00000144711
ENSG00000159335
ENSG00000131233
ENSG00000128881
ENSG00000142235
ENSG00000135686
ENSG00000139914
ENSG00000163793
ENSG00000128274
ENSG00000162571
ENSG00000149679
ENSG00000156675
ENSG00000158163
ENSG00000143224
ENSG00000125845
ENSG00000138944
ENSG00000135966
ENSG00000142765
ENSG00000158234
ENSG00000138600
ENSG00000136149
ENSG00000140527
ENSG00000130700
ENSG00000143889
ENSG00000160208
ENSG00000132600
ENSG00000125148
ENSG00000144043
ENSG00000141574
ENSG00000134830
ENSG00000162817
ENSG00000125695
ENSG00000155926
ENSG00000132432
ENSG00000125814
ENSG00000149187
ENSG00000139579
ENSG00000156959
ENSG00000150636
ENSG00000126787
ENSG00000163481
ENSG00000158927
ENSG00000132185
ENSG00000134824
ENSG00000130813
ENSG00000157211
ENSG00000136247
ENSG00000135702
ENSG00000137968
ENSG00000137814
ENSG00000145337
ENSG00000143067
ENSG00000162931
ENSG00000138111
ENSG00000158481
ENSG00000147804
ENSG00000126790
ENSG00000157368
ENSG00000147246
ENSG00000157184
ENSG00000139597
ENSG00000143512
ENSG00000142065
ENSG00000163466
ENSG00000160193
ENSG00000143870
ENSG00000147432
ENSG00000128590
ENSG00000163631
ENSG00000138496
ENSG00000155093
ENSG00000148019
ENSG00000141219
ENSG00000131408
ENSG00000145494
ENSG00000131043
ENSG00000127452
ENSG00000137221
ENSG00000135124
ENSG00000155749
ENSG00000153558
ENSG00000135679
ENSG00000143614
ENSG00000143207
ENSG00000146674
ENSG00000138356
ENSG00000141753
ENSG00000151414
ENSG00000130956
ENSG00000146414
ENSG00000135185
ENSG00000158553
ENSG00000162972
ENSG00000140534
ENSG00000134363
ENSG00000129559
ENSG00000140694
ENSG00000135540
ENSG00000153094
ENSG00000140939
ENSG00000147400
ENSG00000163811
ENSG00000137869
ENSG00000129538
ENSG00000158604
ENSG00000154493
ENSG00000155256
ENSG00000145331
ENSG00000134086
ENSG00000138002
ENSG00000143374
ENSG00000141314
ENSG00000163626
ENSG00000162373
ENSG00000137842
ENSG00000136699
ENSG00000125753
ENSG00000157060
ENSG00000140263
ENSG00000130368
ENSG00000148229
ENSG00000141391
ENSG00000130363
ENSG00000133112
ENSG00000144820
ENSG00000132142
ENSG00000163428
ENSG00000162490
ENSG00000125885
ENSG00000154319
ENSG00000131469
ENSG00000155622
ENSG00000138642
ENSG00000125255
ENSG00000139343
ENSG00000137397
ENSG00000132470
ENSG00000135597
ENSG00000162739
ENSG00000162613
ENSG00000137497
ENSG00000139168
ENSG00000138069
ENSG00000147853
ENSG00000139112
ENSG00000134717
ENSG00000145386
ENSG00000143303
ENSG00000125734
ENSG00000163705
ENSG00000158201
ENSG00000163781
ENSG00000136834
ENSG00000136634
ENSG00000128040
ENSG00000137313
ENSG00000141519
ENSG00000162599
ENSG00000137345
ENSG00000161040
ENSG00000141933
ENSG00000126261
ENSG00000132855
ENSG00000151500
ENSG00000162704
ENSG00000153767
ENSG00000138472
ENSG00000163526
ENSG00000161618
ENSG00000139266
ENSG00000137509
ENSG00000126767
ENSG00000134588
ENSG00000162873
ENSG00000144802
ENSG00000132406
ENSG00000127989
ENSG00000157303
ENSG00000157445
ENSG00000147138
ENSG00000128683
ENSG00000159352
ENSG00000134242
ENSG00000142192
ENSG00000154874
ENSG00000128573
ENSG00000159792
ENSG00000141456
ENSG00000137821
ENSG00000147162
ENSG00000143199
ENSG00000141084
ENSG00000142655
ENSG00000141371
ENSG00000138768
ENSG00000138399
ENSG00000151892
ENSG00000146733
ENSG00000152926
ENSG00000140297
ENSG00000136286
ENSG00000155858
ENSG00000133874
ENSG00000129654
ENSG00000163320
ENSG00000139926
ENSG00000136643
ENSG00000157916
ENSG00000147676
ENSG00000160828
ENSG00000131848
ENSG00000137078
ENSG00000128713
ENSG00000162290
ENSG00000162692
ENSG00000137275
ENSG00000124721
ENSG00000126950
ENSG00000149634
ENSG00000139908
ENSG00000132446
ENSG00000163002
ENSG00000161888
ENSG00000141569
ENSG00000125869
ENSG00000151117
ENSG00000144893
ENSG00000133597
ENSG00000140319
ENSG00000158859
ENSG00000160408
ENSG00000137673
ENSG00000150269
ENSG00000131009
ENSG00000149403
ENSG00000137414
ENSG00000136709
ENSG00000158104
ENSG00000147854
ENSG00000145014
ENSG00000140153
ENSG00000134046
ENSG00000159339
ENSG00000163067
ENSG00000148805
ENSG00000163803
ENSG00000137259
ENSG00000128534
ENSG00000152213
ENSG00000139540
ENSG00000157796
ENSG00000147471
ENSG00000161905
ENSG00000131381
ENSG00000153237
ENSG00000139620
ENSG00000130176
ENSG00000139155
ENSG00000160191
ENSG00000135720
ENSG00000136381
ENSG00000136206
ENSG00000163682
ENSG00000138035
ENSG00000159123
ENSG00000138668
ENSG00000163406
ENSG00000148335
ENSG00000162188
ENSG00000140382
ENSG00000162368
ENSG00000159387
ENSG00000151846
ENSG00000137875
ENSG00000146005
ENSG00000162782
ENSG00000142733
ENSG00000156795
ENSG00000130669
ENSG00000162959
ENSG00000143556
ENSG00000141741
ENSG00000127481
ENSG00000162543
ENSG00000133858
ENSG00000162068
ENSG00000155542
ENSG00000138018
ENSG00000134595
ENSG00000138449
ENSG00000134779
ENSG00000134317
ENSG00000135164
ENSG00000146221
ENSG00000163468
ENSG00000135378
ENSG00000147130
ENSG00000146826
ENSG00000143379
ENSG00000131095
ENSG00000130772
ENSG00000136002
ENSG00000163145
ENSG00000126458
ENSG00000126214
ENSG00000148346
ENSG00000147457
ENSG00000154537
ENSG00000142303
ENSG00000130584
ENSG00000129460
ENSG00000149289
ENSG00000143940
ENSG00000140553
ENSG00000133142
ENSG00000138246
ENSG00000127081
ENSG00000136014
ENSG00000163214
ENSG00000163492
ENSG00000140522
ENSG00000138760
ENSG00000137100
ENSG00000163938
ENSG00000142892
ENSG00000131462
ENSG00000148842
ENSG00000139629
ENSG00000148606
ENSG00000133275
ENSG00000161558
ENSG00000145283
ENSG00000163162
ENSG00000135773
ENSG00000154016
ENSG00000148386
ENSG00000157765
ENSG00000138593
ENSG00000163009
ENSG00000140835
ENSG00000139163
ENSG00000148735
ENSG00000135931
ENSG00000163104
ENSG00000161133
ENSG00000124788
ENSG00000161921
ENSG00000152804
ENSG00000143632
ENSG00000130640
ENSG00000148795
ENSG00000141429
ENSG00000137384
ENSG00000131697
ENSG00000136237
ENSG00000139880
ENSG00000162496
ENSG00000138755
ENSG00000138468
ENSG00000130294
ENSG00000146839
ENSG00000139330
ENSG00000139324
ENSG00000139194
ENSG00000144366
ENSG00000136783
ENSG00000136451
ENSG00000142046
ENSG00000133661
ENSG00000131467
ENSG00000127511
ENSG00000137274
ENSG00000156531
ENSG00000149133
ENSG00000136750
ENSG00000159256
ENSG00000152942
ENSG00000158716
ENSG00000157703
ENSG00000136827
ENSG00000159761
ENSG00000138685
ENSG00000133657
ENSG00000125779
ENSG00000131370
ENSG00000130649
ENSG00000138670
ENSG00000146802
ENSG00000145198
ENSG00000126947
ENSG00000125804
ENSG00000137522
ENSG00000125149
ENSG00000141736
ENSG00000132879
ENSG00000163328
ENSG00000143196
ENSG00000150764
ENSG00000138028
ENSG00000157110
ENSG00000136872
ENSG00000162419
ENSG00000141338
ENSG00000137948
ENSG00000134986
ENSG00000138483
ENSG00000137473
ENSG00000149646
ENSG00000127241
ENSG00000163513
ENSG00000156486
ENSG00000156096
ENSG00000154118
ENSG00000130224
ENSG00000144857
ENSG00000156508
ENSG00000150753
ENSG00000158467
ENSG00000125944
ENSG00000137080
ENSG00000136367
ENSG00000161542
ENSG00000140932
ENSG00000133056
ENSG00000137218
ENSG00000136859
ENSG00000124743
ENSG00000146247
ENSG00000139714
ENSG00000140987
ENSG00000154485
ENSG00000138621
ENSG00000157992
ENSG00000148153
ENSG00000136305
ENSG00000131910
ENSG00000136950
ENSG00000159173
ENSG00000131203
ENSG00000141449
ENSG00000153140
ENSG00000144824
ENSG00000140015
ENSG00000153684
ENSG00000133985
ENSG00000126107
ENSG00000130758
ENSG00000156299
ENSG00000150773
ENSG00000152556
ENSG00000146909
ENSG00000162441
ENSG00000142102
ENSG00000130309
ENSG00000156103
ENSG00000128250
ENSG00000141556
ENSG00000134398
ENSG00000145216
ENSG00000135956
ENSG00000148483
ENSG00000132024
ENSG00000128833
ENSG00000127831
ENSG00000148156
ENSG00000161847
ENSG00000142166
ENSG00000145365
ENSG00000134438
ENSG00000163386
ENSG00000153029
ENSG00000146039
ENSG00000157881
ENSG00000149485
ENSG00000138669
ENSG00000163872
ENSG00000142182
ENSG00000140675
ENSG00000157214
ENSG00000147905
ENSG00000149346
ENSG00000140299
ENSG00000134259
ENSG00000162961
ENSG00000140538
ENSG00000160991
ENSG00000125337
ENSG00000143363
ENSG00000151033
ENSG00000161526
ENSG00000144746
ENSG00000144868
ENSG00000162946
ENSG00000150977
ENSG00000135447
ENSG00000127743
ENSG00000135902
ENSG00000144410
ENSG00000132872
ENSG00000159899
ENSG00000142396
ENSG00000134489
ENSG00000160951
ENSG00000140104
ENSG00000151014
ENSG00000162819
ENSG00000161241
ENSG00000132283
ENSG00000125903
ENSG00000161996
ENSG00000126216
ENSG00000127507
ENSG00000133962
ENSG00000163864
ENSG00000153157
ENSG00000156381
ENSG00000149716
ENSG00000128973
ENSG00000161202
ENSG00000149609
ENSG00000131944
ENSG00000161594
ENSG00000145040
ENSG00000160868
ENSG00000132554
ENSG00000127098
ENSG00000163931
ENSG00000158423
ENSG00000151360
ENSG00000143013
ENSG00000163636
ENSG00000158985
ENSG00000156876
ENSG00000159248
ENSG00000141542
ENSG00000150276
ENSG00000140941
ENSG00000143368
ENSG00000160223
ENSG00000145414
ENSG00000128271
ENSG00000140022
ENSG00000151962
ENSG00000133316
ENSG00000158901
ENSG00000158828
ENSG00000146067
ENSG00000127388
ENSG00000130479
ENSG00000143294
ENSG00000131016
ENSG00000158748
ENSG00000154451
ENSG00000150051
ENSG00000136235
ENSG00000159307
ENSG00000163041
ENSG00000128159
ENSG00000132646
ENSG00000128617
ENSG00000143862
ENSG00000143315
ENSG00000157335
ENSG00000140067
ENSG00000134160
ENSG00000127990
ENSG00000131149
ENSG00000138347
ENSG00000157837
ENSG00000157119
ENSG00000149397
ENSG00000137760
ENSG00000135776
ENSG00000125744
ENSG00000163106
ENSG00000152795
ENSG00000138869
ENSG00000136040
ENSG00000143569
ENSG00000159266
ENSG00000158717
ENSG00000163512
ENSG00000149295
ENSG00000145700
ENSG00000162482
ENSG00000139697
ENSG00000150627
ENSG00000132680
ENSG00000145835
ENSG00000140511
ENSG00000163016
ENSG00000153498
ENSG00000157578
ENSG00000147439
ENSG00000139800
ENSG00000163440
ENSG00000143333
ENSG00000125691
ENSG00000135426
ENSG00000156603
ENSG00000143570
ENSG00000136275
ENSG00000138400
ENSG00000138639
ENSG00000138386
ENSG00000132849
ENSG00000148948
ENSG00000133477
ENSG00000143179
ENSG00000141582
ENSG00000140009
ENSG00000155897
ENSG00000146285
ENSG00000137776
ENSG00000162735
ENSG00000138171
ENSG00000129295
ENSG00000133328
ENSG00000132881
ENSG00000146054
ENSG00000141699
ENSG00000130226
ENSG00000143194
ENSG00000146378
ENSG00000125831
ENSG00000137843
ENSG00000163817
ENSG00000162843
ENSG00000136697
ENSG00000136522
ENSG00000132716
ENSG00000147548
ENSG00000156265
ENSG00000150527
ENSG00000126861
ENSG00000140044
ENSG00000163735
ENSG00000131831
ENSG00000125485
ENSG00000154102
ENSG00000148840
ENSG00000142632
ENSG00000141376
ENSG00000132631
ENSG00000159167
ENSG00000161653
ENSG00000143620
ENSG00000158793
ENSG00000138131
ENSG00000135549
ENSG00000130414
ENSG00000144852
ENSG00000138326
ENSG00000160949
ENSG00000159588
ENSG00000149656
ENSG00000130193
ENSG00000145220
ENSG00000133943
ENSG00000132196
ENSG00000125458
ENSG00000131747
ENSG00000130529
ENSG00000135316
ENSG00000134815
ENSG00000163581
ENSG00000143442
ENSG00000160113
ENSG00000146938
ENSG00000139572
ENSG00000130600
ENSG00000126698
ENSG00000154832
ENSG00000128346
ENSG00000143107
ENSG00000163374
ENSG00000163558
ENSG00000139239
ENSG00000143819
ENSG00000158019
ENSG00000150093
ENSG00000149357
ENSG00000142686
ENSG00000140332
ENSG00000147380
ENSG00000132561
ENSG00000141325
ENSG00000145687
ENSG00000163645
ENSG00000163221
ENSG00000147044
ENSG00000146587
ENSG00000160808
ENSG00000139344
ENSG00000149243
ENSG00000160633
ENSG00000130787
ENSG00000136935
ENSG00000158417
ENSG00000130822
ENSG00000163884
ENSG00000132109
ENSG00000133639
ENSG00000149591
ENSG00000130288
ENSG00000147443
ENSG00000146648
ENSG00000136937
ENSG00000127530
ENSG00000161999
ENSG00000160284
ENSG00000153786
ENSG00000145476
ENSG00000142867
ENSG00000149633
ENSG00000137404
ENSG00000144649
ENSG00000149743
ENSG00000139624
ENSG00000130429
ENSG00000161813
ENSG00000153201
ENSG00000125611
ENSG00000127226
ENSG00000135424
ENSG00000157404
ENSG00000135077
ENSG00000147655
ENSG00000152404
ENSG00000139144
ENSG00000127586
ENSG00000151208
ENSG00000125533
ENSG00000138071
ENSG00000129194
ENSG00000131044
ENSG00000143748
ENSG00000146278
ENSG00000141385
ENSG00000159763
ENSG00000132357
ENSG00000134121
ENSG00000160293
ENSG00000156232
ENSG00000141642
ENSG00000141194
ENSG00000141750
ENSG00000142082
ENSG00000153807
ENSG00000135439
ENSG00000140876
ENSG00000130703
ENSG00000146070
ENSG00000126746
ENSG00000147140
ENSG00000154252
ENSG00000153933
ENSG00000149418
ENSG00000141316
ENSG00000140350
ENSG00000143499
ENSG00000162521
ENSG00000134569
ENSG00000138459
ENSG00000132010
ENSG00000137098
ENSG00000157782
ENSG00000146243
ENSG00000135114
ENSG00000136114
ENSG00000158773
ENSG00000156171
ENSG00000124702
ENSG00000154198
ENSG00000131386
ENSG00000136688
ENSG00000138435
ENSG00000135317
ENSG00000151693
ENSG00000125965
ENSG00000144036
ENSG00000138615
ENSG00000159714
ENSG00000143643
ENSG00000146112
ENSG00000162641
ENSG00000125675
ENSG00000140506
ENSG00000143127
ENSG00000130477
ENSG00000151498
ENSG00000137812
ENSG00000159884
ENSG00000156395
ENSG00000162399
ENSG00000141028
ENSG00000161395
ENSG00000148290
ENSG00000132498
ENSG00000162408
ENSG00000140474
ENSG00000148057
ENSG00000138231
ENSG00000147454
ENSG00000139537
ENSG00000157349
ENSG00000137575
ENSG00000132793
ENSG00000153487
ENSG00000130234
ENSG00000161180
ENSG00000125388
ENSG00000142676
ENSG00000160161
ENSG00000131503
ENSG00000148482
ENSG00000125304
ENSG00000130544
ENSG00000151067
ENSG00000145526
ENSG00000125347
ENSG00000127533
ENSG00000163141
ENSG00000131981
ENSG00000135334
ENSG00000160445
ENSG00000151413
ENSG00000127334
ENSG00000153044
ENSG00000133731
ENSG00000135241
ENSG00000137463
ENSG00000128641
ENSG00000134453
ENSG00000161609
ENSG00000153266
ENSG00000151577
ENSG00000146966
ENSG00000130300
ENSG00000156463
ENSG00000155754
ENSG00000157330
ENSG00000160999
ENSG00000162733
ENSG00000163564
ENSG00000125352
ENSG00000129675
ENSG00000159279
ENSG00000132958
ENSG00000159860
ENSG00000162004
ENSG00000162298
ENSG00000141198
ENSG00000158427
ENSG00000153976
ENSG00000134668
ENSG00000163293
ENSG00000153774
ENSG00000151459
ENSG00000144959
ENSG00000146166
ENSG00000150873
ENSG00000138068
ENSG00000163833
ENSG00000124939
ENSG00000137166
ENSG00000145495
ENSG00000161103
ENSG00000156983
ENSG00000138039
ENSG00000152990
ENSG00000125954
ENSG00000136378
ENSG00000125285
ENSG00000151650
ENSG00000163596
ENSG00000158874
ENSG00000151655
ENSG00000131373
ENSG00000127022
ENSG00000132677
ENSG00000159496
ENSG00000149489
ENSG00000154165
ENSG00000133794
ENSG00000130935
ENSG00000132249
ENSG00000162493
ENSG00000132819
ENSG00000130307
ENSG00000134758
ENSG00000126890
ENSG00000143847
ENSG00000143933
ENSG00000135374
ENSG00000138134
ENSG00000133111
ENSG00000151835
ENSG00000124835
ENSG00000136371
ENSG00000126062
ENSG00000132323
ENSG00000135622
ENSG00000151353
ENSG00000144021
ENSG00000141946
ENSG00000130653
ENSG00000163156
ENSG00000146205
ENSG00000155090
ENSG00000135605
ENSG00000145247
ENSG00000160752
ENSG00000153879
ENSG00000147614
ENSG00000147274
ENSG00000151632
ENSG00000135525
ENSG00000160916
ENSG00000157613
ENSG00000128886
ENSG00000154928
ENSG00000140107
ENSG00000142945
ENSG00000149136
ENSG00000147873
ENSG00000154723
ENSG00000137941
ENSG00000143155
ENSG00000150656
ENSG00000130202
ENSG00000138363
ENSG00000148303
ENSG00000131242
ENSG00000135218
ENSG00000153406
ENSG00000152518
ENSG00000125538
ENSG00000152413
ENSG00000156363
ENSG00000139496
ENSG00000140199
ENSG00000163288
ENSG00000143079
ENSG00000144771
ENSG00000158691
ENSG00000159063
ENSG00000127993
ENSG00000138641
ENSG00000134107
ENSG00000128335
ENSG00000135655
ENSG00000155975
ENSG00000136695
ENSG00000140181
ENSG00000159445
ENSG00000155269
ENSG00000132130
ENSG00000129347
ENSG00000135250
ENSG00000156150
ENSG00000126733
ENSG00000160746
ENSG00000147955
ENSG00000143119
ENSG00000162510
ENSG00000152093
ENSG00000129696
ENSG00000152377
ENSG00000129680
ENSG00000132773
ENSG00000146918
ENSG00000145817
ENSG00000154262
ENSG00000128710
ENSG00000131018
ENSG00000136997
ENSG00000156574
ENSG00000131849
ENSG00000135094
ENSG00000151006
ENSG00000131351
ENSG00000136271
ENSG00000142556
ENSG00000148158
ENSG00000156709
ENSG00000140682
ENSG00000162840
ENSG00000135406
ENSG00000136250
ENSG00000137077
ENSG00000128626
ENSG00000151151
ENSG00000145075
ENSG00000134014
ENSG00000160094
ENSG00000149451
ENSG00000145916
ENSG00000132792
ENSG00000161634
ENSG00000157312
ENSG00000148965
ENSG00000163064
ENSG00000133687
ENSG00000131591
ENSG00000144015
ENSG00000137494
ENSG00000138041
ENSG00000143702
ENSG00000143340
ENSG00000135063
ENSG00000136930
ENSG00000137185
ENSG00000138442
ENSG00000161960
ENSG00000135637
ENSG00000161082
ENSG00000148297
ENSG00000132017
ENSG00000129151
ENSG00000130818
ENSG00000160336
ENSG00000137500
ENSG00000159128
ENSG00000135211
ENSG00000147799
ENSG00000132031
ENSG00000162669
ENSG00000154813
ENSG00000156239
ENSG00000125651
ENSG00000133101
ENSG00000135446
ENSG00000163482
ENSG00000141644
ENSG00000128218
ENSG00000134333
ENSG00000134597
ENSG00000126460
ENSG00000155380
ENSG00000163362
ENSG00000126562
ENSG00000137656
ENSG00000159692
ENSG00000149131
ENSG00000139725
ENSG00000139977
ENSG00000141639
ENSG00000143878
ENSG00000138092
ENSG00000155561
ENSG00000142186
ENSG00000134539
ENSG00000139287
ENSG00000159840
ENSG00000139921
ENSG00000132975
ENSG00000134255
ENSG00000160072
ENSG00000124789
ENSG00000136197
ENSG00000136929
ENSG00000142534
ENSG00000158480
ENSG00000130222
ENSG00000156076
ENSG00000145332
ENSG00000140030
ENSG00000125107
ENSG00000127903
ENSG00000161654
ENSG00000150347
ENSG00000124920
ENSG00000143164
ENSG00000156931
ENSG00000163399
ENSG00000138738
ENSG00000148384
ENSG00000163902
ENSG00000125084
ENSG00000158457
ENSG00000159363
ENSG00000163515
ENSG00000157103
ENSG00000147576
ENSG00000131480
ENSG00000146842
ENSG00000135482
ENSG00000130054
ENSG00000141034
ENSG00000161610
ENSG00000143627
ENSG00000163814
ENSG00000134698
ENSG00000157005
ENSG00000160961
ENSG00000160799
ENSG00000160007
ENSG00000155495
ENSG00000143321
ENSG00000135678
ENSG00000132970
ENSG00000160803
ENSG00000149658
ENSG00000135175
ENSG00000162614
ENSG00000161048
ENSG00000134343
ENSG00000137819
ENSG00000144550
ENSG00000133246
ENSG00000160321
ENSG00000149499
ENSG00000147403
ENSG00000163032
ENSG00000159873
ENSG00000152061
ENSG00000148344
ENSG00000134917
ENSG00000140859
ENSG00000161638
ENSG00000128692
ENSG00000157680
ENSG00000162727
ENSG00000141295
ENSG00000159658
ENSG00000140398
ENSG00000163380
ENSG00000147896
ENSG00000143429
ENSG00000157036
ENSG00000133800
ENSG00000139160
ENSG00000140836
ENSG00000136238
ENSG00000135144
ENSG00000157764
ENSG00000138650
ENSG00000131019
ENSG00000132388
ENSG00000136449
ENSG00000148828
ENSG00000156017
ENSG00000153563
ENSG00000143222
ENSG00000145730
ENSG00000155254
ENSG00000138794
ENSG00000152782
ENSG00000149262
ENSG00000134115
ENSG00000153015
ENSG00000152936
ENSG00000147168
ENSG00000136826
ENSG00000136021
ENSG00000138686
ENSG00000129965
ENSG00000162734
ENSG00000134594
ENSG00000149503
ENSG00000153989
ENSG00000131845
ENSG00000145864
ENSG00000137267
ENSG00000145780
ENSG00000132846
ENSG00000144214
ENSG00000156510
ENSG00000142327
ENSG00000151989
ENSG00000162897
ENSG00000142798
ENSG00000137970
ENSG00000132953
ENSG00000158786
ENSG00000136938
ENSG00000128000
ENSG00000153230
ENSG00000155324
ENSG00000157064
ENSG00000160360
ENSG00000159784
ENSG00000143198
ENSG00000162813
ENSG00000127954
ENSG00000128917
ENSG00000130207
ENSG00000133055
ENSG00000134812
ENSG00000144560
ENSG00000159210
ENSG00000163357
ENSG00000138622
ENSG00000136205
ENSG00000134256
ENSG00000142039
ENSG00000157895
ENSG00000137764
ENSG00000158290
ENSG00000131470
ENSG00000136240
ENSG00000143190
ENSG00000131094
ENSG00000153707
ENSG00000145604
ENSG00000130159
ENSG00000159202
ENSG00000162222
ENSG00000133195
ENSG00000156869
ENSG00000141934
ENSG00000160221
ENSG00000138395
ENSG00000133256
ENSG00000143515
ENSG00000135253
ENSG00000138101
ENSG00000163904
ENSG00000130513
ENSG00000141431
ENSG00000143621
ENSG00000152443
ENSG00000133121
ENSG00000147601
ENSG00000135436
ENSG00000143537
ENSG00000125812
ENSG00000136052
ENSG00000138095
ENSG00000149929
ENSG00000131759
ENSG00000134243
ENSG00000160211
ENSG00000139719
ENSG00000144583
ENSG00000148356
ENSG00000159388
ENSG00000157873
ENSG00000137822
ENSG00000140406
ENSG00000156575
ENSG00000141497
ENSG00000149201
ENSG00000133313
ENSG00000145029
ENSG00000132313
ENSG00000142449
ENSG00000156920
ENSG00000139865
ENSG00000133641
ENSG00000137413
ENSG00000143110
ENSG00000145826
ENSG00000129657
ENSG00000131808
ENSG00000131951
ENSG00000160712
ENSG00000140254
ENSG00000157510
ENSG00000153898
ENSG00000146386
ENSG00000163939
ENSG00000140465
ENSG00000142959
ENSG00000141664
ENSG00000126542
ENSG00000163930
ENSG00000140478
ENSG00000145041
ENSG00000149781
ENSG00000163273
ENSG00000161203
ENSG00000160469
ENSG00000152463
ENSG00000129038
ENSG00000142224
ENSG00000129197
ENSG00000136805
ENSG00000130775
ENSG00000131791
ENSG00000149636
ENSG00000128708
ENSG00000139990
ENSG00000157800
ENSG00000158486
ENSG00000132478
ENSG00000132563
ENSG00000162975
ENSG00000144681
ENSG00000154719
ENSG00000127526
ENSG00000157778
ENSG00000132207
ENSG00000161956
ENSG00000159461
ENSG00000133835
ENSG00000143546
ENSG00000145348
ENSG00000144730
ENSG00000142875
ENSG00000131668
ENSG00000162881
ENSG00000138684
ENSG00000138821
ENSG00000141086
ENSG00000130711
ENSG00000138629
ENSG00000160226
ENSG00000134198
ENSG00000137806
ENSG00000141977
ENSG00000151150
ENSG00000128989
ENSG00000163463
ENSG00000145309
ENSG00000125398
ENSG00000133574
ENSG00000145388
ENSG00000126953
ENSG00000150165
ENSG00000143393
ENSG00000157965
ENSG00000130173
ENSG00000151465
ENSG00000149212
ENSG00000135093
ENSG00000125351
ENSG00000132681
ENSG00000135709
ENSG00000138594
ENSG00000143549
ENSG00000132294
ENSG00000158747
ENSG00000152223
ENSG00000161642
ENSG00000129173
ENSG00000161326
ENSG00000139737
ENSG00000138772
ENSG00000141570
ENSG00000154175
ENSG00000134297
ENSG00000135862
ENSG00000160075
ENSG00000126581
ENSG00000131148
ENSG00000153802
ENSG00000133375
ENSG00000146776
ENSG00000124731
ENSG00000134827
ENSG00000159208
ENSG00000145757
ENSG00000163605
ENSG00000130164
ENSG00000130150
ENSG00000151689
ENSG00000150244
ENSG00000131484
ENSG00000136213
ENSG00000124818
ENSG00000160049
ENSG00000135365
ENSG00000132746
ENSG00000137766
ENSG00000162631
ENSG00000137055
ENSG00000154035
ENSG00000129158
ENSG00000144567
ENSG00000154767
ENSG00000128915
ENSG00000138756
ENSG00000149260
ENSG00000162402
ENSG00000147419
ENSG00000124827
ENSG00000154237
ENSG00000125843
ENSG00000141140
ENSG00000137393
ENSG00000158477
ENSG00000151458
ENSG00000127884
ENSG00000134905
ENSG00000151615
ENSG00000149557
ENSG00000137331
ENSG00000133997
ENSG00000134152
ENSG00000157985
ENSG00000136141
ENSG00000162377
ENSG00000129535
ENSG00000151470
ENSG00000152127
ENSG00000157017
ENSG00000132481
ENSG00000156467
ENSG00000142552
ENSG00000146858
ENSG00000128463
ENSG00000130413
ENSG00000130590
ENSG00000132514
ENSG00000162699
ENSG00000162009
ENSG00000143772
ENSG00000140043
ENSG00000143479
ENSG00000159189
ENSG00000125354
ENSG00000135362
ENSG00000131941
ENSG00000136944
ENSG00000142621
ENSG00000134955
ENSG00000132589
ENSG00000126945
ENSG00000149016
ENSG00000134940
ENSG00000143195
ENSG00000144460
ENSG00000161570
ENSG00000163171
ENSG00000163421
ENSG00000149541
ENSG00000142444
ENSG00000163798
ENSG00000156453
ENSG00000151967
ENSG00000149043
ENSG00000163873
ENSG00000125170
ENSG00000146411
ENSG00000137145
ENSG00000152492
ENSG00000160993
ENSG00000159247
ENSG00000149651
ENSG00000157315
ENSG00000125731
ENSG00000162302
ENSG00000153006
ENSG00000136048
ENSG00000138316
ENSG00000150471
ENSG00000146833
ENSG00000154783
ENSG00000127249
ENSG00000136856
ENSG00000132676
ENSG00000137288
ENSG00000139890
ENSG00000138942
ENSG00000125630
ENSG00000130826
ENSG00000131979
ENSG00000158008
ENSG00000139405
ENSG00000159140
ENSG00000130643
ENSG00000156219
ENSG00000143578
ENSG00000160216
ENSG00000156509
ENSG00000151490
ENSG00000150510
ENSG00000158560
ENSG00000139531
ENSG00000137312
ENSG00000144837
ENSG00000160296
ENSG00000151418
ENSG00000154080
ENSG00000153815
ENSG00000127914
ENSG00000160714
ENSG00000148399
ENSG00000146872
ENSG00000161652
ENSG00000152465
ENSG00000134352
ENSG00000127928
ENSG00000127957
ENSG00000143257
ENSG00000153468
ENSG00000147003
ENSG00000145907
ENSG00000162415
ENSG00000136811
ENSG00000143742
ENSG00000157470
ENSG00000155265
ENSG00000160471
ENSG00000143768
ENSG00000132259
ENSG00000153002
ENSG00000151725
ENSG00000162585
ENSG00000137702
ENSG00000141452
ENSG00000149922
ENSG00000161958
ENSG00000132692
ENSG00000134996
ENSG00000152076
ENSG00000124839
ENSG00000162434
ENSG00000141867
ENSG00000133069
ENSG00000143801
ENSG00000143631
ENSG00000147117
ENSG00000156787
ENSG00000138382
ENSG00000139842
ENSG00000156873
ENSG00000146963
ENSG00000125810
ENSG00000126709
ENSG00000159399
ENSG00000144619
ENSG00000147145
ENSG00000157344
ENSG00000133138
ENSG00000131773
ENSG00000131374
ENSG00000163655
ENSG00000126467
ENSG00000131725
ENSG00000132436
ENSG00000132688
ENSG00000154258
ENSG00000166997
ENSG00000182575
ENSG00000182035
ENSG00000167394
ENSG00000204136
ENSG00000188290
ENSG00000166548
ENSG00000197049
ENSG00000187773
ENSG00000214814
ENSG00000196155
ENSG00000185988
ENSG00000203883
ENSG00000164093
ENSG00000177125
ENSG00000165240
ENSG00000167633
ENSG00000213213
ENSG00000186432
ENSG00000176845
ENSG00000188342
ENSG00000178372
ENSG00000204154
ENSG00000183600
ENSG00000213901
ENSG00000166947
ENSG00000178188
ENSG00000165076
ENSG00000203877
ENSG00000183117
ENSG00000206502
ENSG00000164794
ENSG00000187231
ENSG00000174529
ENSG00000184381
ENSG00000167941
ENSG00000167232
ENSG00000187775
ENSG00000205918
ENSG00000204818
ENSG00000185920
ENSG00000213190
ENSG00000214990
ENSG00000215253
ENSG00000205362
ENSG00000188243
ENSG00000170848
ENSG00000169967
ENSG00000204989
ENSG00000204328
ENSG00000187260
ENSG00000167360
ENSG00000205327
ENSG00000170581
ENSG00000189420
ENSG00000182872
ENSG00000171435
ENSG00000213822
ENSG00000184515
ENSG00000168259
ENSG00000179600
ENSG00000166930
ENSG00000198010
ENSG00000185088
ENSG00000183549
ENSG00000182851
ENSG00000187658
ENSG00000214788
ENSG00000175513
ENSG00000206342
ENSG00000204600
ENSG00000215567
ENSG00000165672
ENSG00000206150
ENSG00000206043
ENSG00000169253
ENSG00000185231
ENSG00000173572
ENSG00000187105
ENSG00000185020
ENSG00000205496
ENSG00000182333
ENSG00000182968
ENSG00000215854
ENSG00000205508
ENSG00000168274
ENSG00000214822
ENSG00000186666
ENSG00000167965
ENSG00000197128
ENSG00000186188
ENSG00000177098
ENSG00000165556
ENSG00000166024
ENSG00000215481
ENSG00000164458
ENSG00000175322
ENSG00000173039
ENSG00000166278
ENSG00000185061
ENSG00000180408
ENSG00000165985
ENSG00000169026
ENSG00000176495
ENSG00000214880
ENSG00000214858
ENSG00000178804
ENSG00000184007
ENSG00000177453
ENSG00000203744
ENSG00000165512
ENSG00000179443
ENSG00000166747
ENSG00000171129
ENSG00000204701
ENSG00000171054
ENSG00000204455
ENSG00000196559
ENSG00000164330
ENSG00000213533
ENSG00000198783
ENSG00000185127
ENSG00000197550
ENSG00000183283
ENSG00000181924
ENSG00000215844
ENSG00000173548
ENSG00000188948
ENSG00000183423
ENSG00000169291
ENSG00000184887
ENSG00000167553
ENSG00000165905
ENSG00000205707
ENSG00000186919
ENSG00000205132
ENSG00000203773
ENSG00000214574
ENSG00000182308
ENSG00000212972
ENSG00000181019
ENSG00000176381
ENSG00000205315
ENSG00000168509
ENSG00000215378
ENSG00000198561
ENSG00000170632
ENSG00000197943
ENSG00000215548
ENSG00000214367
ENSG00000204611
ENSG00000204424
ENSG00000215866
ENSG00000165188
ENSG00000196268
ENSG00000177807
ENSG00000197294
ENSG00000171195
ENSG00000168676
ENSG00000167355
ENSG00000182319
ENSG00000176274
ENSG00000196963
ENSG00000198829
ENSG00000198046
ENSG00000214376
ENSG00000196511
ENSG00000168092
ENSG00000203914
ENSG00000177508
ENSG00000165606
ENSG00000206149
ENSG00000197369
ENSG00000184164
ENSG00000215896
ENSG00000170037
ENSG00000175745
ENSG00000173040
ENSG00000187008
ENSG00000196966
ENSG00000197592
ENSG00000180871
ENSG00000197763
ENSG00000198211
ENSG00000196645
ENSG00000174021
ENSG00000205680
ENSG00000215552
ENSG00000198963
ENSG00000189060
ENSG00000185149
ENSG00000184895
ENSG00000189283
ENSG00000176142
ENSG00000172752
ENSG00000170624
ENSG00000198915
ENSG00000206305
ENSG00000183765
ENSG00000196110
ENSG00000176358
ENSG00000164483
ENSG00000187550
ENSG00000175913
ENSG00000206377
ENSG00000196169
ENSG00000184330
ENSG00000185070
ENSG00000206330
ENSG00000188660
ENSG00000204160
ENSG00000168779
ENSG00000215115
ENSG00000214515
ENSG00000187238
ENSG00000172746
ENSG00000170876
ENSG00000215689
ENSG00000170890
ENSG00000204491
ENSG00000166503
ENSG00000175600
ENSG00000165168
ENSG00000204505
ENSG00000181291
ENSG00000173369
ENSG00000165156
ENSG00000180376
ENSG00000198964
ENSG00000164187
ENSG00000165861
ENSG00000175662
ENSG00000170608
ENSG00000213762
ENSG00000206254
ENSG00000179528
ENSG00000172886
ENSG00000177994
ENSG00000177683
ENSG00000165699
ENSG00000215538
ENSG00000203733
ENSG00000189376
ENSG00000214234
ENSG00000164465
ENSG00000205927
ENSG00000188306
ENSG00000165443
ENSG00000165821
ENSG00000204604
ENSG00000176386
ENSG00000168970
ENSG00000203623
ENSG00000196152
ENSG00000167264
ENSG00000176136
ENSG00000183092
ENSG00000164306
ENSG00000197213
ENSG00000187398
ENSG00000197594
ENSG00000215202
ENSG00000206338
ENSG00000206296
ENSG00000187899
ENSG00000175906
ENSG00000196527
ENSG00000186172
ENSG00000175553
ENSG00000196867
ENSG00000214872
ENSG00000184741
ENSG00000175718
ENSG00000170325
ENSG00000205785
ENSG00000170989
ENSG00000166363
ENSG00000203709
ENSG00000197892
ENSG00000215464
ENSG00000185420
ENSG00000166233
ENSG00000204916
ENSG00000212633
ENSG00000198939
ENSG00000197996
ENSG00000196544
ENSG00000177374
ENSG00000205217
ENSG00000185203
ENSG00000164609
ENSG00000169951
ENSG00000166348
ENSG00000186466
ENSG00000169057
ENSG00000186522
ENSG00000168710
ENSG00000215275
ENSG00000175164
ENSG00000164600
ENSG00000167088
ENSG00000213803
ENSG00000170899
ENSG00000167513
ENSG00000168148
ENSG00000173064
ENSG00000170477
ENSG00000169136
ENSG00000187876
ENSG00000213988
ENSG00000172586
ENSG00000214999
ENSG00000173826
ENSG00000205536
ENSG00000196810
ENSG00000204764
ENSG00000177875
ENSG00000166275
ENSG00000164136
ENSG00000172482
ENSG00000204955
ENSG00000183258
ENSG00000166118
ENSG00000183862
ENSG00000167656
ENSG00000197046
ENSG00000188399
ENSG00000178243
ENSG00000184301
ENSG00000176540
ENSG00000167874
ENSG00000187187
ENSG00000187045
ENSG00000171051
ENSG00000186301
ENSG00000184182
ENSG00000164347
ENSG00000198721
ENSG00000178665
ENSG00000197756
ENSG00000187975
ENSG00000185527
ENSG00000197406
ENSG00000181585
ENSG00000165388
ENSG00000184076
ENSG00000175611
ENSG00000215830
ENSG00000214272
ENSG00000188897
ENSG00000183441
ENSG00000169188
ENSG00000214738
ENSG00000184795
ENSG00000183389
ENSG00000171148
ENSG00000204904
ENSG00000176532
ENSG00000196584
ENSG00000170175
ENSG00000197302
ENSG00000214106
ENSG00000212126
ENSG00000205581
ENSG00000172893
ENSG00000164684
ENSG00000213474
ENSG00000197476
ENSG00000174403
ENSG00000197471
ENSG00000168546
ENSG00000188175
ENSG00000177461
ENSG00000196696
ENSG00000164035
ENSG00000215456
ENSG00000177732
ENSG00000188997
ENSG00000166869
ENSG00000196600
ENSG00000214734
ENSG00000177212
ENSG00000214888
ENSG00000196660
ENSG00000197934
ENSG00000212903
ENSG00000196440
ENSG00000187733
ENSG00000188986
ENSG00000197181
ENSG00000206141
ENSG00000188519
ENSG00000183130
ENSG00000182965
ENSG00000188474
ENSG00000180305
ENSG00000173546
ENSG00000213523
ENSG00000203852
ENSG00000172461
ENSG00000184304
ENSG00000186462
ENSG00000166664
ENSG00000172568
ENSG00000168887
ENSG00000166862
ENSG00000206480
ENSG00000206561
ENSG00000198682
ENSG00000182776
ENSG00000167384
ENSG00000206075
ENSG00000180913
ENSG00000204219
ENSG00000175535
ENSG00000165204
ENSG00000197191
ENSG00000172238
ENSG00000188655
ENSG00000178988
ENSG00000173653
ENSG00000185619
ENSG00000176654
ENSG00000198797
ENSG00000173678
ENSG00000197309
ENSG00000165202
ENSG00000166595
ENSG00000182512
ENSG00000212855
ENSG00000197442
ENSG00000189037
ENSG00000171236
ENSG00000169217
ENSG00000183783
ENSG00000198518
ENSG00000214314
ENSG00000164877
ENSG00000174276
ENSG00000196132
ENSG00000205066
ENSG00000180185
ENSG00000197345
ENSG00000182287
ENSG00000180081
ENSG00000181541
ENSG00000203987
ENSG00000186297
ENSG00000179922
ENSG00000178573
ENSG00000205155
ENSG00000215688
ENSG00000196859
ENSG00000215561
ENSG00000212122
ENSG00000170290
ENSG00000179071
ENSG00000170396
ENSG00000197951
ENSG00000188863
ENSG00000188801
ENSG00000169344
ENSG00000197150
ENSG00000181609
ENSG00000185758
ENSG00000215614
ENSG00000196805
ENSG00000197114
ENSG00000181800
ENSG00000177674
ENSG00000204711
ENSG00000176232
ENSG00000170759
ENSG00000164616
ENSG00000165072
ENSG00000198414
ENSG00000214358
ENSG00000189292
ENSG00000196151
ENSG00000214352
ENSG00000198049
ENSG00000178796
ENSG00000168389
ENSG00000174428
ENSG00000206495
ENSG00000187225
ENSG00000171596
ENSG00000168828
ENSG00000197565
ENSG00000198570
ENSG00000187792
ENSG00000213114
ENSG00000169783
ENSG00000198722
ENSG00000215264
ENSG00000177186
ENSG00000176022
ENSG00000174749
ENSG00000205056
ENSG00000178184
ENSG00000215734
ENSG00000179152
ENSG00000176754
ENSG00000203722
ENSG00000197079
ENSG00000186329
ENSG00000214967
ENSG00000214645
ENSG00000177770
ENSG00000214701
ENSG00000205236
ENSG00000186702
ENSG00000175764
ENSG00000206531
ENSG00000165300
ENSG00000164106
ENSG00000204086
ENSG00000176988
ENSG00000164123
ENSG00000180053
ENSG00000198633
ENSG00000172531
ENSG00000166317
ENSG00000205128
ENSG00000198399
ENSG00000181123
ENSG00000170233
ENSG00000184139
ENSG00000215857
ENSG00000171032
ENSG00000204704
ENSG00000214854
ENSG00000203737
ENSG00000173230
ENSG00000203924
ENSG00000213982
ENSG00000205186
ENSG00000179420
ENSG00000188958
ENSG00000188029
ENSG00000172380
ENSG00000169325
ENSG00000169302
ENSG00000185246
ENSG00000167359
ENSG00000189108
ENSG00000198498
ENSG00000185958
ENSG00000180543
ENSG00000168077
ENSG00000186652
ENSG00000198075
ENSG00000189052
ENSG00000188266
ENSG00000166263
ENSG00000213066
ENSG00000198022
ENSG00000178125
ENSG00000188056
ENSG00000212893
ENSG00000181031
ENSG00000173261
ENSG00000197896
ENSG00000185359
ENSG00000165355
ENSG00000197786
ENSG00000185918
ENSG00000183833
ENSG00000179055
ENSG00000197921
ENSG00000169704
ENSG00000198846
ENSG00000180611
ENSG00000183889
ENSG00000204193
ENSG00000197176
ENSG00000204368
ENSG00000167925
ENSG00000171944
ENSG00000170515
ENSG00000204599
ENSG00000165119
ENSG00000188037
ENSG00000205138
ENSG00000187229
ENSG00000167910
ENSG00000204612
ENSG00000188312
ENSG00000170049
ENSG00000213611
ENSG00000214954
ENSG00000206449
ENSG00000171735
ENSG00000165923
ENSG00000196877
ENSG00000205209
ENSG00000186417
ENSG00000215437
ENSG00000188779
ENSG00000179817
ENSG00000184432
ENSG00000170289
ENSG00000203929
ENSG00000197024
ENSG00000185863
ENSG00000204572
ENSG00000175676
ENSG00000215634
ENSG00000185933
ENSG00000181524
ENSG00000196848
ENSG00000204692
ENSG00000181104
ENSG00000204092
ENSG00000215529
ENSG00000206102
ENSG00000198908
ENSG00000196686
ENSG00000180712
ENSG00000204256
ENSG00000170891
ENSG00000212648
ENSG00000167748
ENSG00000204428
ENSG00000187166
ENSG00000167840
ENSG00000186812
ENSG00000198467
ENSG00000167281
ENSG00000173078
ENSG00000215891
ENSG00000196611
ENSG00000203488
ENSG00000164087
ENSG00000184908
ENSG00000213145
ENSG00000167524
ENSG00000204536
ENSG00000187741
ENSG00000204969
ENSG00000180370
ENSG00000188157
ENSG00000176731
ENSG00000164438
ENSG00000205585
ENSG00000167645
ENSG00000166228
ENSG00000182754
ENSG00000180988
ENSG00000204583
ENSG00000212789
ENSG00000205452
ENSG00000214708
ENSG00000204662
ENSG00000198384
ENSG00000167981
ENSG00000214481
ENSG00000205913
ENSG00000167077
ENSG00000168894
ENSG00000212732
ENSG00000204758
ENSG00000185507
ENSG00000183826
ENSG00000177383
ENSG00000212757
ENSG00000205571
ENSG00000214890
ENSG00000206523
ENSG00000173812
ENSG00000182199
ENSG00000172955
ENSG00000197852
ENSG00000166917
ENSG00000174791
ENSG00000178057
ENSG00000170919
ENSG00000166833
ENSG00000205141
ENSG00000168765
ENSG00000175898
ENSG00000177706
ENSG00000198931
ENSG00000206290
ENSG00000203757
ENSG00000214654
ENSG00000184857
ENSG00000205438
ENSG00000204859
ENSG00000206300
ENSG00000205786
ENSG00000181072
ENSG00000205441
ENSG00000206412
ENSG00000185942
ENSG00000205922
ENSG00000187109
ENSG00000172878
ENSG00000167992
ENSG00000215723
ENSG00000205089
ENSG00000180806
ENSG00000185097
ENSG00000197376
ENSG00000172269
ENSG00000168065
ENSG00000182307
ENSG00000177576
ENSG00000168938
ENSG00000184863
ENSG00000181733
ENSG00000168743
ENSG00000214447
ENSG00000164047
ENSG00000166153
ENSG00000164611
ENSG00000196959
ENSG00000171489
ENSG00000166896
ENSG00000188488
ENSG00000173585
ENSG00000186660
ENSG00000164885
ENSG00000187809
ENSG00000189252
ENSG00000215393
ENSG00000186603
ENSG00000184990
ENSG00000215692
ENSG00000185321
ENSG00000175143
ENSG00000198677
ENSG00000170482
ENSG00000185978
ENSG00000185522
ENSG00000186446
ENSG00000166582
ENSG00000184221
ENSG00000164741
ENSG00000204118
ENSG00000164972
ENSG00000186451
ENSG00000172922
ENSG00000171067
ENSG00000205277
ENSG00000176253
ENSG00000172830
ENSG00000167578
ENSG00000196865
ENSG00000188782
ENSG00000166016
ENSG00000178828
ENSG00000183715
ENSG00000174899
ENSG00000167004
ENSG00000171060
ENSG00000185751
ENSG00000212962
ENSG00000214819
ENSG00000181984
ENSG00000197062
ENSG00000177152
ENSG00000168610
ENSG00000178971
ENSG00000176593
ENSG00000205266
ENSG00000196390
ENSG00000204738
ENSG00000197825
ENSG00000186867
ENSG00000198563
ENSG00000189393
ENSG00000176771
ENSG00000169490
ENSG00000170745
ENSG00000172058
ENSG00000167971
ENSG00000214298
ENSG00000198868
ENSG00000164924
ENSG00000198740
ENSG00000215883
ENSG00000206349
ENSG00000173376
ENSG00000176938
ENSG00000169668
ENSG00000205116
ENSG00000215853
ENSG00000183566
ENSG00000204633
ENSG00000175550
ENSG00000196098
ENSG00000165724
ENSG00000174839
ENSG00000176597
ENSG00000198650
ENSG00000198888
ENSG00000168005
ENSG00000166478
ENSG00000213079
ENSG00000186132
ENSG00000166289
ENSG00000215629
ENSG00000174851
ENSG00000173638
ENSG00000175311
ENSG00000204187
ENSG00000171291
ENSG00000181666
ENSG00000203855
ENSG00000170777
ENSG00000206208
ENSG00000198417
ENSG00000197496
ENSG00000206409
ENSG00000171116
ENSG00000204526
ENSG00000188596
ENSG00000188051
ENSG00000169762
ENSG00000181036
ENSG00000188817
ENSG00000179673
ENSG00000213966
ENSG00000181689
ENSG00000214287
ENSG00000188314
ENSG00000174407
ENSG00000203747
ENSG00000213995
ENSG00000212712
ENSG00000198305
ENSG00000164331
ENSG00000179456
ENSG00000212652
ENSG00000182378
ENSG00000182318
ENSG00000180917
ENSG00000177595
ENSG00000184886
ENSG00000189144
ENSG00000198793
ENSG00000186038
ENSG00000203772
ENSG00000203664
ENSG00000204991
ENSG00000188659
ENSG00000212801
ENSG00000205863
ENSG00000187786
ENSG00000196741
ENSG00000171530
ENSG00000165164
ENSG00000175333
ENSG00000215704
ENSG00000198045
ENSG00000196353
ENSG00000174093
ENSG00000214865
ENSG00000198230
ENSG00000212695
ENSG00000180190
ENSG00000169218
ENSG00000172967
ENSG00000185040
ENSG00000215694
ENSG00000186174
ENSG00000196872
ENSG00000215032
ENSG00000205846
ENSG00000175221
ENSG00000184226
ENSG00000204209
ENSG00000206419
ENSG00000197421
ENSG00000177664
ENSG00000182242
ENSG00000214982
ENSG00000184881
ENSG00000214759
ENSG00000170276
ENSG00000179178
ENSG00000187461
ENSG00000181803
ENSG00000181626
ENSG00000196772
ENSG00000166900
ENSG00000214635
ENSG00000177201
ENSG00000170209
ENSG00000197808
ENSG00000182944
ENSG00000179241
ENSG00000168079
ENSG00000215104
ENSG00000170260
ENSG00000197258
ENSG00000172775
ENSG00000188026
ENSG00000172264
ENSG00000215569
ENSG00000205281
ENSG00000174720
ENSG00000198668
ENSG00000213214
ENSG00000197818
ENSG00000203730
ENSG00000171560
ENSG00000185010
ENSG00000205352
ENSG00000197124
ENSG00000212838
ENSG00000184719
ENSG00000196663
ENSG00000188001
ENSG00000183444
ENSG00000180150
ENSG00000164199
ENSG00000198062
ENSG00000166090
ENSG00000185386
ENSG00000179583
ENSG00000172175
ENSG00000167393
ENSG00000165509
ENSG00000205361
ENSG00000188783
ENSG00000206461
ENSG00000165197
ENSG00000164659
ENSG00000167968
ENSG00000198104
ENSG00000177239
ENSG00000170017
ENSG00000214883
ENSG00000205215
ENSG00000166596
ENSG00000172748
ENSG00000196861
ENSG00000204574
ENSG00000214452
ENSG00000184916
ENSG00000214000
ENSG00000165874
ENSG00000205693
ENSG00000214642
ENSG00000171459
ENSG00000169252
ENSG00000176160
ENSG00000175967
ENSG00000167080
ENSG00000182103
ENSG00000189120
ENSG00000189401
ENSG00000189058
ENSG00000188792
ENSG00000168350
ENSG00000171202
ENSG00000168903
ENSG00000165194
ENSG00000164418
ENSG00000214871
ENSG00000188848
ENSG00000186966
ENSG00000204644
ENSG00000188032
ENSG00000182400
ENSG00000203863
ENSG00000185313
ENSG00000203976
ENSG00000197622
ENSG00000197437
ENSG00000188938
ENSG00000214746
ENSG00000167772
ENSG00000173209
ENSG00000173894
ENSG00000167658
ENSG00000215039
ENSG00000167291
ENSG00000165506
ENSG00000164603
ENSG00000204677
ENSG00000204914
ENSG00000175920
ENSG00000173124
ENSG00000181819
ENSG00000198576
ENSG00000197370
ENSG00000196526
ENSG00000170088
ENSG00000198598
ENSG00000204775
ENSG00000206376
ENSG00000198904
ENSG00000175485
ENSG00000178386
ENSG00000185304
ENSG00000214144
ENSG00000176395
ENSG00000206378
ENSG00000181518
ENSG00000204351
ENSG00000204252
ENSG00000203834
ENSG00000214717
ENSG00000204347
ENSG00000181027
ENSG00000198851
ENSG00000197142
ENSG00000185634
ENSG00000213920
ENSG00000198879
ENSG00000189077
ENSG00000182154
ENSG00000189275
ENSG00000166260
ENSG00000164040
ENSG00000176531
ENSG00000176732
ENSG00000171992
ENSG00000184922
ENSG00000180769
ENSG00000170369
ENSG00000204479
ENSG00000183621
ENSG00000215366
ENSG00000205301
ENSG00000198951
ENSG00000164037
ENSG00000196666
ENSG00000214391
ENSG00000215163
ENSG00000211450
ENSG00000186487
ENSG00000215355
ENSG00000176387
ENSG00000170144
ENSG00000164989
ENSG00000196403
ENSG00000173451
ENSG00000203876
ENSG00000173456
ENSG00000214986
ENSG00000172780
ENSG00000204020
ENSG00000171084
ENSG00000212909
ENSG00000182415
ENSG00000184925
ENSG00000205019
ENSG00000175575
ENSG00000185686
ENSG00000215029
ENSG00000168303
ENSG00000204622
ENSG00000174607
ENSG00000174173
ENSG00000164010
ENSG00000197245
ENSG00000165806
ENSG00000213006
ENSG00000214350
ENSG00000183087
ENSG00000181588
ENSG00000205832
ENSG00000198128
ENSG00000212671
ENSG00000178734
ENSG00000204978
ENSG00000180884
ENSG00000186074
ENSG00000185670
ENSG00000175274
ENSG00000165868
ENSG00000204699
ENSG00000189164
ENSG00000196553
ENSG00000186150
ENSG00000173511
ENSG00000214214
ENSG00000197361
ENSG00000166446
ENSG00000214783
ENSG00000166159
ENSG00000186409
ENSG00000215631
ENSG00000204038
ENSG00000197518
ENSG00000174748
ENSG00000181552
ENSG00000197426
ENSG00000184701
ENSG00000196218
ENSG00000172349
ENSG00000172342
ENSG00000205663
ENSG00000182208
ENSG00000167680
ENSG00000183914
ENSG00000198053
ENSG00000165071
ENSG00000179163
ENSG00000172005
ENSG00000181408
ENSG00000170684
ENSG00000204043
ENSG00000165929
ENSG00000198865
ENSG00000171405
ENSG00000213339
ENSG00000212769
ENSG00000196873
ENSG00000175325
ENSG00000172324
ENSG00000166526
ENSG00000214801
ENSG00000212678
ENSG00000198702
ENSG00000196564
ENSG00000184811
ENSG00000214525
ENSG00000206515
ENSG00000197483
ENSG00000175121
ENSG00000165511
ENSG00000215590
ENSG00000166250
ENSG00000214728
ENSG00000198805
ENSG00000212891
ENSG00000170627
ENSG00000197462
ENSG00000167765
ENSG00000214078
ENSG00000212653
ENSG00000204271
ENSG00000215478
ENSG00000174788
ENSG00000206335
ENSG00000168597
ENSG00000177335
ENSG00000174343
ENSG00000204734
ENSG00000188800
ENSG00000215096
ENSG00000187954
ENSG00000184345
ENSG00000170122
ENSG00000164144
ENSG00000215220
ENSG00000181908
ENSG00000180205
ENSG00000170160
ENSG00000164169
ENSG00000187984
ENSG00000204967
ENSG00000175497
ENSG00000179919
ENSG00000164081
ENSG00000177275
ENSG00000214869
ENSG00000196150
ENSG00000176973
ENSG00000204836
ENSG00000182504
ENSG00000172232
ENSG00000196091
ENSG00000214614
ENSG00000178922
ENSG00000198566
ENSG00000215190
ENSG00000198909
ENSG00000188994
ENSG00000184903
ENSG00000174502
ENSG00000184357
ENSG00000179088
ENSG00000196735
ENSG00000170027
ENSG00000180071
ENSG00000171453
ENSG00000167797
ENSG00000214544
ENSG00000166152
ENSG00000186648
ENSG00000183971
ENSG00000183850
ENSG00000176200
ENSG00000168482
ENSG00000214513
ENSG00000214845
ENSG00000204986
ENSG00000215684
ENSG00000182324
ENSG00000214694
ENSG00000212640
ENSG00000166741
ENSG00000186792
ENSG00000164871
ENSG00000186838
ENSG00000214876
ENSG00000171402
ENSG00000205861
ENSG00000181222
ENSG00000196497
ENSG00000203837
ENSG00000198864
ENSG00000186980
ENSG00000164308
ENSG00000188833
ENSG00000186275
ENSG00000213397
ENSG00000166960
ENSG00000205809
ENSG00000197557
ENSG00000174016
ENSG00000182902
ENSG00000167081
ENSG00000176294
ENSG00000174951
ENSG00000213983
ENSG00000188010
ENSG00000173401
ENSG00000164022
ENSG00000214347
ENSG00000204816
ENSG00000188293
ENSG00000182993
ENSG00000206083
ENSG00000214650
ENSG00000166716
ENSG00000214050
ENSG00000185982
ENSG00000169164
ENSG00000188343
ENSG00000215455
ENSG00000170929
ENSG00000214011
ENSG00000187118
ENSG00000206241
ENSG00000188518
ENSG00000171124
ENSG00000203938
ENSG00000184788
ENSG00000186017
ENSG00000172460
ENSG00000164363
ENSG00000198452
ENSG00000196832
ENSG00000175946
ENSG00000204973
ENSG00000203685
ENSG00000172018
ENSG00000173673
ENSG00000214688
ENSG00000184205
ENSG00000188710
ENSG00000198130
ENSG00000170445
ENSG00000205636
ENSG00000183844
ENSG00000179115
ENSG00000197683
ENSG00000180658
ENSG00000165553
ENSG00000180532
ENSG00000179364
ENSG00000174677
ENSG00000172478
ENSG00000204157
ENSG00000188022
ENSG00000184984
ENSG00000214264
ENSG00000187068
ENSG00000180613
ENSG00000185842
ENSG00000179724
ENSG00000169964
ENSG00000167987
ENSG00000196967
ENSG00000197670
ENSG00000171956
ENSG00000206400
ENSG00000181195
ENSG00000178257
ENSG00000204073
ENSG00000188305
ENSG00000181085
ENSG00000168066
ENSG00000188424
ENSG00000175262
ENSG00000178342
ENSG00000165714
ENSG00000204638
ENSG00000164305
ENSG00000205476
ENSG00000189366
ENSG00000198526
ENSG00000182170
ENSG00000213056
ENSG00000184743
ENSG00000204580
ENSG00000196437
ENSG00000213648
ENSG00000187242
ENSG00000198555
ENSG00000183878
ENSG00000173166
ENSG00000187686
ENSG00000214552
ENSG00000196163
ENSG00000213030
ENSG00000189115
ENSG00000185254
ENSG00000197696
ENSG00000205710
ENSG00000169214
ENSG00000182010
ENSG00000215014
ENSG00000205221
ENSG00000203760
ENSG00000198131
ENSG00000198445
ENSG00000204542
ENSG00000197766
ENSG00000197549
ENSG00000168852
ENSG00000188396
ENSG00000175697
ENSG00000168738
ENSG00000214479
ENSG00000196119
ENSG00000175283
ENSG00000183317
ENSG00000205175
ENSG00000204762
ENSG00000185554
ENSG00000173487
ENSG00000166147
ENSG00000167740
ENSG00000196226
ENSG00000177151
ENSG00000205498
ENSG00000196422
ENSG00000167757
ENSG00000178107
ENSG00000185390
ENSG00000179393
ENSG00000196935
ENSG00000212886
ENSG00000174521
ENSG00000206512
ENSG00000167419
ENSG00000196711
ENSG00000180902
ENSG00000179796
ENSG00000185940
ENSG00000215452
ENSG00000186472
ENSG00000197448
ENSG00000180596
ENSG00000196906
ENSG00000179059
ENSG00000179914
ENSG00000197249
ENSG00000196639
ENSG00000197641
ENSG00000188827
ENSG00000167637
ENSG00000187626
ENSG00000182718
ENSG00000174339
ENSG00000198796
ENSG00000180921
ENSG00000184856
ENSG00000188985
ENSG00000178363
ENSG00000167323
ENSG00000171101
ENSG00000205923
ENSG00000187479
ENSG00000175063
ENSG00000215564
ENSG00000175885
ENSG00000203948
ENSG00000176428
ENSG00000175054
ENSG00000165795
ENSG00000165185
ENSG00000166965
ENSG00000172428
ENSG00000215494
ENSG00000214674
ENSG00000214238
ENSG00000189410
ENSG00000203972
ENSG00000183604
ENSG00000205534
ENSG00000205054
ENSG00000196247
ENSG00000166401
ENSG00000185689
ENSG00000169021
ENSG00000188691
ENSG00000183864
ENSG00000166681
ENSG00000196924
ENSG00000186104
ENSG00000166246
ENSG00000196498
ENSG00000184995
ENSG00000165046
ENSG00000182652
ENSG00000164051
ENSG00000182950
ENSG00000198924
ENSG00000182533
ENSG00000181830
ENSG00000170633
ENSG00000165807
ENSG00000204689
ENSG00000170941
ENSG00000184650
ENSG00000213793
ENSG00000206279
ENSG00000170889
ENSG00000165084
ENSG00000206237
ENSG00000181943
ENSG00000172974
ENSG00000215506
ENSG00000185274
ENSG00000212729
ENSG00000167123
ENSG00000171729
ENSG00000185875
ENSG00000176083
ENSG00000183929
ENSG00000167475
ENSG00000205884
ENSG00000197147
ENSG00000171209
ENSG00000214184
ENSG00000196776
ENSG00000212894
ENSG00000186160
ENSG00000176248
ENSG00000176148
ENSG00000198246
ENSG00000171217
ENSG00000176371
ENSG00000171608
ENSG00000204548
ENSG00000167957
ENSG00000188120
ENSG00000206530
ENSG00000172927
ENSG00000170390
ENSG00000215248
ENSG00000205445
ENSG00000198169
ENSG00000166823
ENSG00000198146
ENSG00000174937
ENSG00000212749
ENSG00000181523
ENSG00000174891
ENSG00000215154
ENSG00000184954
ENSG00000170516
ENSG00000175746
ENSG00000204265
ENSG00000204091
ENSG00000205632
ENSG00000183292
ENSG00000203805
ENSG00000206537
ENSG00000196407
ENSG00000204950
ENSG00000166183
ENSG00000189149
ENSG00000175302
ENSG00000171302
ENSG00000170348
ENSG00000205570
ENSG00000197323
ENSG00000185862
ENSG00000180929
ENSG00000171790
ENSG00000184617
ENSG00000214164
ENSG00000204488
ENSG00000205751
ENSG00000187049
ENSG00000166927
ENSG00000165912
ENSG00000165914
ENSG00000175756
ENSG00000204828
ENSG00000214992
ENSG00000173641
ENSG00000215603
ENSG00000204509
ENSG00000196531
ENSG00000173120
ENSG00000184525
ENSG00000182612
ENSG00000189415
ENSG00000213002
ENSG00000167749
ENSG00000164007
ENSG00000204033
ENSG00000177150
ENSG00000186832
ENSG00000197910
ENSG00000204525
ENSG00000180318
ENSG00000171942
ENSG00000197106
ENSG00000215241
ENSG00000215258
ENSG00000206451
ENSG00000174567
ENSG00000205642
ENSG00000176748
ENSG00000166925
ENSG00000215635
ENSG00000215336
ENSG00000175857
ENSG00000180776
ENSG00000177700
ENSG00000180440
ENSG00000198261
ENSG00000198876
ENSG00000165487
ENSG00000168876
ENSG00000169594
ENSG00000187456
ENSG00000205434
ENSG00000173698
ENSG00000204592
ENSG00000179862
ENSG00000215113
ENSG00000170962
ENSG00000186007
ENSG00000206524
ENSG00000198719
ENSG00000185823
ENSG00000214324
ENSG00000184216
ENSG00000187624
ENSG00000198903
ENSG00000213281
ENSG00000215048
ENSG00000206267
ENSG00000205783
ENSG00000176623
ENSG00000185186
ENSG00000183709
ENSG00000184454
ENSG00000186406
ENSG00000180488
ENSG00000187928
ENSG00000171314
ENSG00000214893
ENSG00000164398
ENSG00000164707
ENSG00000169548
ENSG00000214802
ENSG00000164241
ENSG00000169994
ENSG00000172543
ENSG00000206072
ENSG00000168487
ENSG00000169885
ENSG00000175445
ENSG00000185739
ENSG00000165583
ENSG00000181191
ENSG00000197423
ENSG00000188636
ENSG00000172031
ENSG00000164099
ENSG00000206447
ENSG00000188784
ENSG00000182810
ENSG00000185737
ENSG00000184538
ENSG00000197175
ENSG00000215196
ENSG00000184110
ENSG00000184902
ENSG00000205086
ENSG00000167617
ENSG00000167978
ENSG00000204741
ENSG00000163956
ENSG00000204856
ENSG00000166268
ENSG00000184040
ENSG00000205177
ENSG00000164185
ENSG00000189050
